# Supplementary material for: Structural variation underlies functional diversity at methyl salicylate loci in tomato
Source: PLoS Genet. 2023 May 4;19(5):e1010751. doi: 10.1371/journal.pgen.1010751 (PMC10187894; doi:10.1371/journal.pgen.1010751)
Supplement: S1 Table — (XLSX) [file pgen.1010751.s009.xlsx]

## Sheet: S1 Table
S1 Table: List of significant loci associated with methyl salicylate levels and their respective variants from SNP, INDEL and SV GWAS, their position, p-value, LOD values and cloned genes.
	Variant	Source	P.value	LOD	Cloned gene
MeSA1.1	SL4.0CH01_12681452	SV	6.76e-07	6.169
MeSA1.2	SL4.0CH01_14564551	INDEL	4.12e-08	7.385
MeSA1.3	SL4.0CH01_85548458	INDEL	7.8e-11	10.102
MeSA2.1	SL4.0CH02_9584528	SNP	3.02e-09	8.519
MeSA2.2	SL4.0CH02_34464833	SV	9.03e-12	11.044	SlMES: Solyc02g065240-80
	SL4.0CH02_34895803	SNP	4.26e-18	17.37
	SL4.0CH02_34943905	INDEL	7.89e-15	14.103
MeSA2.3	SL4.0CH02_38484826	SV	6.24e-07	6.204
MeSA3.1	SL4.0CH03_1807099	SNP	5.91e-09	8.228
MeSA8.1	SL4.0CH08_52993570	SNP	6.73e-12	11.171
MeSA9.1	SL4.0CH09_536647	INDEL	9.95e-12	11.002
MeSA9.2	SL4.0CH09_65401256	INDEL	9.38e-16	15.028	NSGT1: Solyc09g089585
	SL4.0CH09_65404388	SNP	2.87e-31	30.541
MeSA9.3	SL4.0CH09_67197164	SNP	5.08e-12	11.293	SAMT: Solyc09g091550
MeSA10.1	SL4.0CH10_55237019	INDEL	2.44e-08	7.612
MeSA11.1	SL4.0CH11_2376374	SNP	3.95e-09	8.403
