# Supplementary material for: Structural variation underlies functional diversity at methyl salicylate loci in tomato
Source: PLoS Genet. 2023 May 4;19(5):e1010751. doi: 10.1371/journal.pgen.1010751 (PMC10187894; doi:10.1371/journal.pgen.1010751)
Supplement: S2 Table — (XLSX) [file pgen.1010751.s010.xlsx]

## Sheet: S2 Table
S2 Table: List of SVs identified in MES locus and used for defining MES haplotypes
	#CHROM	POS	Type	Length (bp)	Affected MES
SV1	SL4.0ch02	34442166	Deletion	363	MES1-upstream
SV2	SL4.0ch02	34451214	Deletion	4543	MES2-downstream
SV3	SL4.0ch02	34453094	Deletion	12537	MES3-Knockout
SV4	SL4.0ch02	34453300	Deletion	2394	MES2-downstream
SV5	SL4.0ch02	34457859	Deletion	4968	MES3-upstream
SV6	SL4.0ch02	34464827	Deletion	4795	MES3 third exon
SV7	SL4.0ch02	34471585	Deletion	48	MES4 first exon
