# Supplementary material for: Structural variation underlies functional diversity at methyl salicylate loci in tomato
Source: PLoS Genet. 2023 May 4;19(5):e1010751. doi: 10.1371/journal.pgen.1010751 (PMC10187894; doi:10.1371/journal.pgen.1010751)
Supplement: S3 Table — (XLSX) [file pgen.1010751.s011.xlsx]

## Sheet: S3 Table
S3 Table: Methyl salicylate levels (ng/gfw/hr) in Varitome collection and heirlooms and their respective MES and NSGT1 haplotype
Line	Name	Group	Subgroup	MES	NSGT1	SAMT1	UGT5	Methyl salicylate (ng gm-1 hr-1)
BGV004584		SLC	SLC_PER	Hap7	IV	III	IV	0.263464
BGV005895		SLC	SLC_MEX	Hap7	I,II,III	III	IV	0.0468389
BGV005912		SLC	SLC_ECU	Hap7	V	III	II	0.640379
BGV006148		SLC	SLC_ADM	Hap2	V	III	II	14.472
BGV006175		SLC	SLC_ECU	Hap2	I,II,III	III	IV	6.54723
BGV006208		SP	SP_SECU	Hap8	I,II,III	I	II	0.122349
BGV006225		SLC	SLC_ECU	Hap6	I,II,III	III	IV	0.37823
BGV006229		SLC	SLC_ECU	Hap2	I,II,III	III	II	0.927244
BGV006230		SLC	SLC_ECU	Hap4	I,II,III	III	II	0.360248
BGV006231		SLC	SLC_ECU	Hap7	V	III	II	0.510428
BGV006232		SLC	SLC_ECU	Hap6	I,II,III	III	IV	0.84012
BGV006234		SLC	SLC_ECU	Hap7	V	III	II	0.643844
BGV006235		SLC	SLC_ECU	Hap2	V	I	II	5.91605
BGV006327		SP	SP_PER	Hap3	I,II,III	I	II	0.0347091
BGV006336		SP	SP_PER	Hap5	I,II,III	I	II	0.0277967
BGV006347		SP	SP_PER	Hap5	I,II,III	I	II	0.807213
BGV006353		SP	SP_PER	Hap5	I,II,III	I	II	0.452187
BGV006363		SP	SP_PER	Hap5	I,II,III	I	II	-
BGV006370		SP	SP_PER	Hap3	I,II,III	I	II	0.601107
BGV006454		SP	SP_PER	Hap8	I,II,III	I	II	0.238173
BGV006457		SP	SP_PER	Hap3	I,II,III	I	II	0.109404
BGV006478		SP	SP_PER	Hap5	I,II,III	I	II	0.0334668
BGV006753		SLC	SLC_ECU	Hap2	IV	I	IV	9.67613
BGV006767		SLC	SLC_ADM	Hap2	I,II,III	II	IV	2.56618
BGV006768		SLC	SLC_ECU	Hap2	IV	III	IV	3.25066
BGV006775		SP	SP_NECU	Hap2	I,II,III	II	I	2.9704
BGV006777		SLC	SLC_ECU	Hap6	I,II,III	III	II	0.580735
BGV006779		SLC	SLC_ECU	Hap2	IV	III	IV	8.4844
BGV006792		SLC	SLC_ECU	Hap2	IV	III	IV	4.94619
BGV006806		SLC	SLC_ECU	Hap7	V	III	II	1.21689
BGV006825		SLC	SLC_PER	Hap7	I,II,III	III	IV	0.0158753
BGV006828		SLC	SLC_ECU	Hap2	V	III	IV	6.52324
BGV006852		SLC	SLC_ECU	Hap2	V	III	IV	28.3877
BGV006859		SLC	SLC_ECU	Hap6	I,II,III	II	IV	0.201435
BGV006865		SLC	SLC_ECU	Hap6	I,II,III	III	II	0.147061
BGV006867		SLC	SLC_ECU	Hap2	I,II,III	III	IV	0.891721
BGV006881		SLC	SLC_ECU	Hap2	IV	I	IV	8.60902
BGV006896		SLC	SLC_ECU	Hap2	I,II,III	I	IV	1.50269
BGV006899		SLC	SLC_ECU	Hap7	I,II,III	III	II	0.0222357
BGV006901		SLC	SLC_ECU	Hap7	IV	III	II	5.22173
BGV006904		SLC	SLC_ECU	Hap7	V	III	III	1.26937
BGV006906		SLC	SLC_ECU	Hap2	I,II,III	III	IV	1.38828
BGV006907		SLC	SLC_ECU	Hap2	I,II,III	I	IV	0.794494
BGV006910		SLC	SLC_ECU	Hap7	I,II,III	III	IV	0.0645869
BGV006927		SLC	SLC_ECU	Hap7	V	III	II	0.955988
BGV006931		SLC	SLC_ECU	Hap2	V	III	II	17.3158
BGV006934		SLC	SLC_ECU	Hap2	V	III	II	8.61703
BGV007015		SLC	SLC_ECU	Hap7	I,II,III	III	IV	0.0661787
BGV007017		SLC	SLC_ECU	Hap7	I,II,III	III	IV	0.0578212
BGV007023		SLC	SLC_ECU	Hap7	V	I	II	0.479555
BGV007109		SP	SP_NECU	Hap4	I,II,III	II	I	1.66004
BGV007111		SP	SP_NECU	Hap4	I,II,III	II	I	0.421222
BGV007149		SP	SP_NECU	Hap2	I,II,III	I	I	8.26484
BGV007151		SP	SP_SECU	Hap7	I,II,III	I	II	0.0094102
BGV007152		SP	SP_NECU	Hap4	I,II,III	II	I	3.48288
BGV007158		SP	SP_NECU	Hap2	I,II,III	II	I	5.37005
BGV007161		SP	SP_NECU	Hap2	I,II,III	II	I	7.48285
BGV007169		SP	SP_NECU	Hap2	I,II,III	II	I	0.48953
BGV007181		SP	SP_NECU	Hap2	I,II,III	I	I	0.295206
BGV007194		SP	SP_NECU	Hap2	I,II,III	II	II	4.70188
BGV007198		SP	SP_PER	Hap3	I,II,III	I	II	0.0400995
BGV007339		SP	SP_SECU	Hap8	I,II,III	I	II	0.0608164
BGV007366		SP	SP_SECU	Hap7	I,II,III	I	II	0.0183092
BGV007854		SLL	SLL	Hap7	I,II,III	III	III	0.0134304
BGV007857		SLL	SLL	Hap7	IV	III	IV	0.103947
BGV007860		SLL	SLL	Hap7	I,II,III	III	III	0.019034
BGV007862		SLL	SLL	Hap6	I,II,III	III	III	0.014274
BGV007863		SLL	SLL	Hap6	I,II,III	III	III	0.0111416
BGV007864		SLL	SLL	Hap7	I,II,III	III	III	0.022026
BGV007865		SLL	SLL	Hap7	IV	III	IV	0.278321
BGV007867		SLL	SLL	Hap7	I,II,III	III	III	0.00998447
BGV007870		SLL	SLL	Hap6	IV	III	III	0.0521787
BGV007871		SLL	SLL	Hap7	IV	III	IV	0.628392
BGV007872		SLL	SLL	Hap7	I,II,III	III	III	0.0140481
BGV007875		SLL	SLL	Hap7	IV	III	IV	0.379081
BGV007876		SLL	SLL	Hap7	IV	III	IV	0.8514
BGV007878		SLL	SLL	Hap7	I,II,III	III	III	0.0100745
BGV007894		SLC	SLC_MEX	Hap7	IV	III	IV	0.038709
BGV007895		SLL	SLL	Hap7	IV	III	IV	0.531528
BGV007899		SLC	SLC_MEX	Hap7	IV	III	III	6.31279
BGV007900		SLC	SLC_MEX	Hap7	I,II,III	III	IV	0.0654672
BGV007901		SLC	SLC_MEX	Hap7	IV	III	III	2.78957
BGV007902		SLC	SLC_MEX	Hap7	I,II,III	III	III	0.102678
BGV007908		SLC	SLC_MEX	Hap7	I,II,III	III	IV	0.110116
BGV007909		SLC	SLC_MEX	Hap7	I,II,III	III	IV	0.0379435
BGV007910		SLC	SLC_MEX	Hap7	I,II,III	III	IV	0.118684
BGV007911		SLC	SLC_MEX	Hap7	I,II,III	III	III	0.190066
BGV007918		SLC	SLC_MEX	Hap6	I,II,III	III	IV	0.0284828
BGV007920		SLC	SLC_MEX	Hap7	I,II,III	III	IV	0.0382152
BGV007921		SLC	SLC_MEX	Hap7	I,II,III	III	III	0.0848591
BGV007927		SLC	SLC_CA	Hap7	I,II,III	III	IV	0.0111054
BGV007931		SLC	SLC_CA	Hap7	I,II,III	III	III	0.0266451
BGV007933		SLC	SLC_CA	Hap7	I,II,III	III	III	0.019486
BGV007934		SLC	SLC_CA	Hap7	I,II,III	III	III	0.0193444
BGV007935		SLC	SLC_CA	Hap7	I,II,III	III	III	0.0188082
BGV007936		SLL	SLL	Hap7	I,II,III	III	III	0.0200764
BGV007981		SLC	SLC_PER	Hap5	I,II,III	III	IV	0.0423435
BGV007989		SLC	SLC_PER	Hap7	IV	I	IV	0.919846
BGV007990		SLC	SLC_PER	Hap7	I,II,III	III	IV	0.0184411
BGV007992		SLC	SLC_ECU	Hap7	I,II,III	I	II	0.0761654
BGV008036		SLC	SLC_PER	Hap7	IV	III	IV	0.468971
BGV008037		SLC	SLC_PER	Hap7	IV	III	IV	0.187924
BGV008041		SLC	SLC_PER	Hap7	IV	I	IV	0.285177
BGV008042		SLC	SLC_ADM	Hap1	IV	I	III	1.0356
BGV008051		SLC	SLC_MEX	Hap7	I,II,III	III	III	0.504608
BGV008058		SLC	SLC_ECU	Hap7	I,II,III	I	IV	0.450203
BGV008061		SLC	SLC_PER	Hap6	I,II,III	III	III	0.0828289
BGV008065		SLC	SLC_SM	Hap6	I,II,III	III	III	0.0328197
BGV008067		SLC	SLC_MEX	Hap7	I,II,III	III	IV	0.0179846
BGV008070		SLC	SLC_MEX	Hap7	I,II,III	III	III	0.123582
BGV008077		SLC	SLC_PER	Hap6	IV	III	IV	0.717146
BGV008095		SLC	SLC_PER	Hap1	I,II,III	III	IV	0.0891365
BGV008096		SLC	SLC_PER	Hap6	I,II,III	III	IV	0.0341035
BGV008098		SLC	SLC_SM	Hap7	I,II,III	III	IV	0.00974144
BGV008100		SLC	SLC_PER	Hap6	IV	III	IV	0.982494
BGV008106		SLC	SLC_MEX	Hap7	IV	III	III	0.787177
BGV008108		SLC	SLC_CA	Hap7	I,II,III	III	III	0.0350681
BGV008110		SLC	SLC_CA	Hap7	I,II,III	III	III	0.0208154
BGV008189		SLC	SLC_PER	Hap7	IV	III	IV	1.43052
BGV008218		SLC	SLC_CA	Hap7	IV	III	IV	0.0214652
BGV008219		SLC	SLC_MEX	Hap6	I,II,III	III	IV	0.0501986
BGV008221		SLC	SLC_MEX	Hap7	I,II,III	III	IV	0.0153621
BGV008223		SLC	SLC_MEX	Hap7	I,II,III	III	III	0.0210081
BGV008224		SLL	SLL	Hap7	I,II,III	III	III	0.0138573
BGV008225		SLC	SLC_PER	Hap6	I,II,III	III	II	0.088919
BGV008345		SLC	SLC_CA	Hap7	I,II,III	III	IV	0.108298
BGV008348		SLC	SLC_CA	Hap7	I,II,III	III	III	0.0254727
BGV008354		SLC	SLC_CA	Hap7	IV	III	IV	0.218239
BGV012613		SLC	SLC_ADM	Hap7	I,II,III	I	IV	0.020789
BGV012614		SLC	SLC_MEX	Hap7	I,II,III	III	II	0.0190775
BGV012615		SLC	SLC_ADM	Hap7	I,II,III	III	III	0.0371839
BGV012625		SLC	SLC_ECU	Hap7	I,II,III	I	II	0.0244798
BGV012626		SLC	SLC_ADM	Hap7	I,II,III	III	III	0.0225101
BGV012627		SLC	SLC_CA	Hap7	IV	III	II	0.184563
BGV012639		SLC	SLC_ECU	Hap2	IV	III	III	7.93316
BGV012640		SLC	SLC_PER	Hap7	I,II,III	III	III	0.0362404
BGV013134		SLC	SLC_MEX	Hap7	I,II,III	III	II	0.0404978
BGV013156/PI378994		SLC	SLC_ADM	Hap3	I,II,III	III	III	0.276465
BGV013161		SLC	SLC_PER	Hap6	I,II,III	III	IV	0.0424284
BGV013175		SLC	SLC_CA	Hap7	V	III	IV	0.89233
BGV013945		SLC	SLC_PER	Hap6	I,II,III	III	IV	0.140299
BGV014508		SLC	SLC_PER	Hap7	I,II,III	III	III	0.0324706
BGV014514		SLC	SLC_SM	Hap6	IV	III	IV	0.979529
BGV014515		SLC	SLC_SM	Hap6	IV	III	IV	4.79582
BGV014516		SLC	SLC_SM	Hap6	IV	III	IV	3.40164
BGV014518		SLC	SLC_SM	Hap6	IV	III	III	0.407354
BGV014519		SLC	SLC_SM	Hap6	IV	III	IV	1.52016
BGV014522		SLC	SLC_SM	Hap6	I,II,III	III	IV	0.0194479
BGV015380		SP	SP_PER	Hap7	I,II,III	I	III	0.0602503
BGV015382		SP	SP_PER	Hap2	I,II,III	I	II	0.372669
BGV015726		SLC	SLC_SM	Hap6	I,II,III	III	II	0.0330304
BGV015727		SLC	SLC_SM	Hap6	IV	III	IV	0.81311
BGV015730		SLC	SLC_PER	Hap6	I,II,III	III	IV	0.049443
BGV015734		SLC	SLC_SM	Hap6	IV	III	IV	1.2878
BGV016047/PAS014479		SP	SP_PER	Hap3	I,II,III	I	IV	0.0860208
CATIE/BGV008347		SLC	SLC_MEX	Hap7	IV	III	II	0.974292
LA0767		SLC	SLC_MEX	Hap7	I,II,III	III	IV	0.0283951
LA1712		SLC	SLC_CA	Hap7	I,II,III	III	IV	0.0256158
LA2309		SLC	SLC_SM	Hap6	IV	III	IV	0.431612
PI129026		SLC	SLC_ECU	Hap2	V	III	III	2.30169
PI129033		SLC	SLC_ECU	Hap4	V	III	II	16.6072
PI129088		SLC	SLC_CA	Hap7	IV	III	III	0.0669966
PI406890		SLC	SLC_PER	Hap6	I,II,III	III	IV	0.795714
PI487625		SLC	SLC_ECU	Hap8	V	III	IV	2.45692
Tegucig		SLL	SLL	Hap7	IV	III	IV	1.28138
TS-1	VF-36	SLL_CUL	SLL_CUL	Hap6	IV	IV	III	1.3414
TS-10	Marglobe	SLL_CUL	SLL_CUL	Hap6	IV	IV	III	0.39168
TS-103	Lyuda's Mom's Red Ukranian	SLL_CUL	SLL_CUL	Hap6	IV	IV	IV	0.655748
TS-104	Pomodoro Costoluto Genovese	SLL_CUL	SLL_CUL	Hap6	IV	IV	III	0.434057
TS-105	EA01448	SLL_CUL	SLL_CUL	Hap7	I,II,III	III	IV	0.0413426
TS-11	KR2	SLL_CUL	SLL_CUL	Hap6	IV	IV	III	1.72085
TS-113	Krasndoor Titans	SLL_CUL	SLL_CUL	Hap7	I,II,III	IV	III	0.0347867
TS-115	Sprint	SLL_CUL	SLL_CUL	Hap6	IV	IV	IV	0.462252
TS-132	Primabel	SLL_CUL	SLL_CUL	Hap6	I,II,III	IV	III	0.0058794
TS-137	Spagnoletta	SLL_CUL	SLL_CUL	Hap6	IV	IV	IV	0.0670436
TS-138	Malintka 101	SLL_CUL	SLL_CUL	Hap6	IV	IV	III	0.989733
TS-140	149-77	SLL_CUL	SLL_CUL	Hap6	IV	III	IV	0.0245098
TS-141	Saladette	SLL_CUL	SLL_CUL	Hap6	IV	IV	III	0.634674
TS-142	Roma	SLL_CUL	SLL_CUL	Hap7	IV	IV	IV	0.348037
TS-143	Florida 7547	SLL_CUL	SLL_CUL	Hap9	IV	IV	IV	4.3325
TS-147	UC-204C	SLL_CUL	SLL_CUL	Hap6	IV	III	IV	0.008511
TS-162	Eh-lim (My People)	SLL_CUL	SLL_CUL	Hap6	IV	IV	IV	0.469768
TS-166	Piura	SLL_CUL	SLL_CUL	Hap9	IV	IV	IV	0.249084
TS-168	Da appendere	SLL_CUL	SLL_CUL	Hap6	IV	III	IV	0.371444
TS-172	Early Dwarf	SLL_CUL	SLL_CUL	Hap7	IV	IV	IV	0.318792
TS-174	Curry	SLL_CUL	SLL_CUL	Hap6	IV	IV	III	0.656444
TS-176		SLL_CUL	SLL_CUL	Hap9	I,II,III	IV	IV	1.99912
TS-18		SLL_CUL	SLL_CUL	Hap3	I,II,III	IV	II	-
TS-186	Rowpac	SLL_CUL	SLL_CUL	Hap7	IV	IV	III	0.242056
TS-188	Stone	SLL_CUL	SLL_CUL	Hap9	I,II,III	IV	III	0.184632
TS-189	Nagcarlang	SLL_CUL	SLL_CUL	Hap6	V	IV	IV	6.78063
TS-19		SLL_CUL	SLL_CUL	Hap3	I,II,III	IV	II	-
TS-190	Santa Chiara	SLL_CUL	SLL_CUL	Hap6	IV	IV	III	5.15271
TS-194	Earliana	SLL_CUL	SLL_CUL	Hap6	IV	IV	IV	0.87316
TS-197	Libanese	SLL_CUL	SLL_CUL	Hap7	IV	IV	IV	0.388311
TS-198	White Oxheart	SLL_CUL	SLL_CUL	Hap6	IV	IV	IV	0.627064
TS-200	Hot set	SLL_CUL	SLL_CUL	Hap9	IV	IV	IV	0.69419
TS-201	LA1210	SLL_CUL	SLL_CUL	Hap7	IV	IV	III	0.102345
TS-209	Da serbo	SLL_CUL	SLL_CUL	Hap9	IV	IV	IV	29.3603
TS-211	NC 84173	SLL_CUL	SLL_CUL	Hap6	IV	IV	III	1.56092
TS-212	Flora-Dade	SLL_CUL	SLL_CUL	Hap6	IV	IV	IV	0.641794
TS-214	Panama	SLL_CUL	SLL_CUL	Hap9	V	III	III	0.706302
TS-218	Santa Clara 5800	SLL_CUL	SLL_CUL	Hap7	IV	IV	IV	0.156865
TS-220	Barnaulski Konservnyi	SLL_CUL	SLL_CUL	Hap6	I,II,III	IV	IV	0.00321201
TS-224	Guayaquil	SLL_CUL	SLL_CUL	Hap2	V	III	III	14.095
TS-225		SLL_CUL	SLL_CUL	Hap6	IV	IV	III	-
TS-237	Platense	SLL_CUL	SLL_CUL	Hap9	IV	IV	IV	6.38248
TS-241	Quito	SLL_CUL	SLL_CUL	Hap9	IV	IV	IV	1.00889
TS-245	NK VI	SLL_CUL	SLL_CUL	Hap6	IV	IV	IV	0.643378
TS-253	Heinz 1706-BG	SLL_CUL	SLL_CUL	Hap6	IV	IV	III	1.99442
TS-256		SLL_CUL	SLL_CUL	Hap6	I,II,III	IV	IV	0.0179327
TS-259		SLL_CUL	SLL_CUL	Hap7	IV	IV	IV	1.62961
TS-263	Rio Grande	SLL_CUL	SLL_CUL	Hap9	IV	IV	IV	0.466056
TS-27	N135 Green Gage	SLL_CUL	SLL_CUL	Hap6	IV	IV	III	13.7871
TS-270	Slava	SLL_CUL	SLL_CUL	Hap9	IV	IV	IV	2.2089
TS-275	Large Pink	SLL_CUL	SLL_CUL	Hap9	IV	IV	IV	1.18369
TS-294	N 933	SLL_CUL	SLL_CUL	Hap6	IV	IV	IV	2.01147
TS-3	M-82	SLL_CUL	SLL_CUL	Hap6	IV	IV	III	0.00577152
TS-36	PI187002-1	SLL_CUL	SLL_CUL	Hap7	IV	III	III	0.0212455
TS-4	Hawaii 7998	SLL_CUL	SLL_CUL	Hap7	IV	IV	III	0.400955
TS-400		SLL_CUL	SLL_CUL	Hap6	IV	IV	IV	2.0377
TS-401		SLL_CUL	SLL_CUL	Hap7	IV	IV	III	3.95604
TS-42	Skorospelka 01165	SLL_CUL	SLL_CUL	Hap6	I,II,III	IV	IV	0.0158027
TS-43	Moneymaker	SLL_CUL	SLL_CUL	Hap7	IV	IV	IV	0.05
TS-44	A pera abruzzese	SLL_CUL	SLL_CUL	Hap6	IV	IV	IV	1.318
TS-5	Edkawi	SLL_CUL	SLL_CUL	Hap6	IV	IV	IV	0.62122
TS-501	Amish Salad	SLL_CUL	SLL_CUL	Hap7	I,II,III	III	IV	0.0577976
TS-502	Aunt Ruby's German Green	SLL_CUL	SLL_CUL	Hap6	IV	III	IV	2.66574
TS-503	Black	SLL_CUL	SLL_CUL	Hap6	I,II,III	IV	III	0.61615
TS-504	Bloody Butcher	SLL_CUL	SLL_CUL	Hap6	IV	III	IV	0.221954
TS-507	Cherokee Purple	SLL_CUL	SLL_CUL	Hap7	IV	III	IV	1.51566
TS-509	Clear Pink Slicer	SLL_CUL	SLL_CUL	Hap7	I,II,III	I	III	0.189433
TS-510	Costoluto Genovese	SLL_CUL	SLL_CUL	Hap6	IV	IV	IV	0.973791
TS-511	Crimson Sprinter	SLL_CUL	SLL_CUL	Hap6	IV	IV	III	0.851156
TS-513	Dixie Golden Giant	SLL_CUL	SLL_CUL	Hap6	I,II,III	III	III	0.0261581
TS-514	Early Red Chief	SLL_CUL	SLL_CUL	Hap7	IV	IV	IV	0.809193
TS-515	Garden Peach	SLL_CUL	SLL_CUL	Hap6	IV	IV	IV	2.91814
TS-517	German Queen	SLL_CUL	SLL_CUL	Hap6	IV	III	IV	3.22179
TS-518	Giant Belgium	SLL_CUL	SLL_CUL	Hap6	IV	III	III	0.0198882
TS-519	Giant Oxheart	SLL_CUL	SLL_CUL	Hap6	IV	IV	IV	0.394444
TS-52	05-4126 (97-49-2)	SLL_CUL	SLL_CUL	Hap9	IV	IV	IV	8.13503
TS-521	Green Zebra	SLL_CUL	SLL_CUL	Hap6	IV	IV	IV	1.7371
TS-522	Gulf State Market	SLL_CUL	SLL_CUL	Hap6	IV	IV	III	2.21945
TS-524	Japanese Black Trifele	SLL_CUL	SLL_CUL	Hap6	IV	III	III	1.71029
TS-525	Kentucky Beefsteak	SLL_CUL	SLL_CUL	Hap6	IV	III	III	0.0746847
TS-527	Legend	SLL_CUL	SLL_CUL	Hap6	I,II,III	III	IV	0.00805042
TS-528	Lemon Drop	SLL_CUL	SLL_CUL	Hap6	IV	III	III	4.52322
TS-529	Livingston's Globe	SLL_CUL	SLL_CUL	Hap6	IV	III	III	1.39462
TS-530	Livingston's Golden Queen	SLL_CUL	SLL_CUL	Hap6	IV	III	III	1.01193
TS-532	Maglia Rosa Cherry	SLL_CUL	SLL_CUL	Hap7	IV	IV	IV	0.699194
TS-533	Marmande VFA	SLL_CUL	SLL_CUL	Hap6	IV	III	IV	0.05463
TS-534	Martian Giant	SLL_CUL	SLL_CUL	Hap6	I,II,III	III	IV	0.219299
TS-535	Matina	SLL_CUL	SLL_CUL	Hap7	IV	IV	IV	0.413024
TS-539	Mr. Stripey	SLL_CUL	SLL_CUL	Hap6	I,II,III	III	III	0.0517146
TS-540	Nyagous	SLL_CUL	SLL_CUL	Hap6	IV	IV	IV	0.30159
TS-541	Oaxacan Pink	SLL_CUL	SLL_CUL	Hap6	IV	IV	IV	0.744476
TS-546	Peron Sprayless	SLL_CUL	SLL_CUL	Hap7	IV	IV	IV	0.824523
TS-548	Ponderosa Red	SLL_CUL	SLL_CUL	Hap6	IV	IV	III	0.597505
TS-550	Red Calabash	SLL_CUL	SLL_CUL	Hap6	IV	III	IV	0.794369
TS-551	Red House Free Standing	SLL_CUL	SLL_CUL	Hap7	IV	IV	III	0.183962
TS-552	Red Pear	SLL_CUL	SLL_CUL	Hap6	IV	IV	IV	0.7
TS-554	Santiam	SLL_CUL	SLL_CUL	Hap6	IV	IV	IV	1.04324
TS-555	Skorospelka Red	SLL_CUL	SLL_CUL	Hap6	I,II,III	III	III	0.0059663
TS-556	St. Pierre	SLL_CUL	SLL_CUL	Hap7	IV	IV	IV	0.263775
TS-558	Sunray	SLL_CUL	SLL_CUL	Hap7	IV	III	III	0.123871
TS-559	Super Sioux	SLL_CUL	SLL_CUL	Hap6	IV	III	IV	3.6428
TS-560	Thai Pink Cherry	SLL_CUL	SLL_CUL	Hap7	I,II,III	IV	IV	0.04
TS-562	Three Sisters	SLL_CUL	SLL_CUL	Hap6	IV	I	III	0.834344
TS-563	Tigerella Orange	SLL_CUL	SLL_CUL	Hap7	IV	III	IV	0.378111
TS-567	Wisconsin 55	SLL_CUL	SLL_CUL	Hap6	IV	IV	III	0.829972
TS-568	Yellow Perfection	SLL_CUL	SLL_CUL	Hap7	IV	III	IV	0.237488
TS-569	Zapotec	SLL_CUL	SLL_CUL	Hap6	IV	III	IV	0.063908
TS-574	Arkansas Traveler	SLL_CUL	SLL_CUL	Hap7	IV	IV	IV	1.08718
TS-576	Beefsteak	SLL_CUL	SLL_CUL	Hap6	IV	IV	III	1.94187
TS-577	Black Brandywine	SLL_CUL	SLL_CUL	Hap6	IV	IV	III	1.24414
TS-58	Cosmonaut Volkov Red	SLL_CUL	SLL_CUL	Hap7	IV	IV	IV	0.413473
TS-582	Brown Berry	SLL_CUL	SLL_CUL	Hap6	IV	IV	IV	1.49693
TS-583	Burbank	SLL_CUL	SLL_CUL	Hap6	I,II,III	IV	III	0.00457119
TS-589	Druzba	SLL_CUL	SLL_CUL	Hap7	IV	IV	IV	0.927344
TS-590	Gardener's Delight	SLL_CUL	SLL_CUL	Hap7	IV	IV	IV	1.53731
TS-593	German Red Strawberry	SLL_CUL	SLL_CUL	Hap6	IV	IV	IV	0.38882
TS-595	Golden Jubilee	SLL_CUL	SLL_CUL	Hap6	IV	IV	III	1.00649
TS-597	Great White Beefsteak	SLL_CUL	SLL_CUL	Hap6	I,II,III	III	III	0.0321521
TS-598	Green Grape	SLL_CUL	SLL_CUL	Hap6	IV	I	IV	1.1327
TS-602	Lillian's Yellow Heirloom	SLL_CUL	SLL_CUL	Hap6	IV	IV	III	13.9443
TS-603	Marvel Striped	SLL_CUL	SLL_CUL	Hap6	I,II,III	IV	III	0.018953
TS-604	Mule Team	SLL_CUL	SLL_CUL	Hap6	IV	IV	IV	1.33098
TS-605	Old German	SLL_CUL	SLL_CUL	Hap6	I,II,III	III	III	0.0425249
TS-606	Omar's Lebanese	SLL_CUL	SLL_CUL	Hap7	IV	IV	IV	0.351279
TS-608	Paul Robeson	SLL_CUL	SLL_CUL	Hap6	I,II,III	IV	III	0.00937231
TS-610	Pink Ping Pong	SLL_CUL	SLL_CUL	Hap6	IV	IV	III	2.00942
TS-616	Red Star	SLL_CUL	SLL_CUL	Hap7	IV	IV	IV	0.752771
TS-619	Silvery Fir Tree	SLL_CUL	SLL_CUL	Hap6	I,II,III	IV	III	0.0176892
TS-620	Snowberry	SLL_CUL	SLL_CUL	Hap6	IV	IV	III	1.76621
TS-622	Sub-Arctic Plenty	SLL_CUL	SLL_CUL	Hap6	I,II,III	IV	IV	0.0231397
TS-624	Vintage Wine	SLL_CUL	SLL_CUL	Hap6	IV	III	IV	0.664175
TS-627	Yellow Brandywine	SLL_CUL	SLL_CUL	Hap6	IV	III	III	2.44124
TS-631	Celebrity VFFNTA Hybrid	SLL_CUL	SLL_CUL	Hap6	IV	IV	III	4.1326
TS-632	Mountain Spring VFF Hybrid	SLL_CUL	SLL_CUL	Hap6	IV	IV	IV	0.732322
TS-633	Bush Early Girl VFFNT Hybrid	SLL_CUL	SLL_CUL	Hap6	IV	IV	III	1.06149
TS-634	BHN 589 VFFT Hybrid	SLL_CUL	SLL_CUL	Hap6	IV	IV	III	0.0150781
TS-635	Tasti-Lee VFFF Hybrid	SLL_CUL	SLL_CUL	Hap6	IV	IV	IV	0.666691
TS-637	Better Bush VFN Hybrid	SLL_CUL	SLL_CUL	Hap7	IV	IV	III	4.59052
TS-640	FL8059	SLL_CUL	SLL_CUL	Hap6	IV	IV	IV	0.381606
TS-65	LA1482	SLL_CUL	SLL_CUL	Hap6	IV	III	IV	1.05795
TS-658	Yellow_Jelly_Bean	SLL_CUL	SLL_CUL	Hap7	IV	III	III	0.112519
TS-83		SLL_CUL	SLL_CUL	Hap7	IV	IV	IV	0.0181147
TS-9	Ailsa Craig	SLL_CUL	SLL_CUL	Hap7	IV	III	IV	0.397687
Voyage		SLC	SLC_MEX	Hap6	I,II,III	III	III	0.0458798
