# Supplementary material for: Structural variation underlies functional diversity at methyl salicylate loci in tomato
Source: PLoS Genet. 2023 May 4;19(5):e1010751. doi: 10.1371/journal.pgen.1010751 (PMC10187894; doi:10.1371/journal.pgen.1010751)
Supplement: S7 Table — (XLSX) [file pgen.1010751.s015.xlsx]

## Sheet: S7 Table
S7 Table: qRT PCR primers for the expression analysis of SlMES1-4 and actin.
Primer name	Primer sequence
MES1a_F3	CTGCTGTTTTCTTGGCTGCT
MES1a_R3	CTCTGCTGGTGTCCGTTCAT
MES2_F1-2	TGTTTTCTTAGCTGCCTTCATG
MES2_R1-2	CCATTTCTCCTCTGGTGTTTG
MES3_F2-3	CAAGTTGTTGGCTCACCGAT
MES3_R2-3	CGATAAACTGAGAGCTTGGTC
MES4_F2-3	GTTCCCATGAAGAGCCTCTG
MES4_R2-3	AGAACTTGCTCTCCCCAATG
ACT4_F1	GCTAATCGTGAAAAGATGACCC
ACT4_R1	CACCAGAGTCCAACACAATAC
