# Supplementary material for: Structural variation underlies functional diversity at methyl salicylate loci in tomato
Source: PLoS Genet. 2023 May 4;19(5):e1010751. doi: 10.1371/journal.pgen.1010751 (PMC10187894; doi:10.1371/journal.pgen.1010751)
Supplement: S8 Table — The data are presented in different worksheets. (XLSX) [file pgen.1010751.s016.xlsx]

## Sheet: Raw data_Fig 4
Raw numerical data used to general Figure 4
Acc	SNP:SL4.0CH02_34895803_T/C	SNP:SL4.0CH09_65404388_G/A	SV:SL4.0CH09_65404388	SNP:SL4.0CH09_67197164_G/A	SV:SL4.0CH02_34464833_A/T	INDEL:SL4.0CH01_85548458_A/-	INDEL:SL4.0CH02_34943905_-/G	INDEL:SL4.0CH09_65401256_-/T	SV:SL4.0CH09_65401256	Methylsalicylate
BGV004584	TT	AA	N	GG	AA	AA	--	TT	N	0.263464
BGV005895	TT	GG	N	GG	AA	AA	--	--	N	0.0468389
BGV005912	TT	NN	Y	GA	AA	AA	--	NN	Y	0.640379
BGV006148	CC	NN	Y	GA	TT	AA	GG	NN	Y	14.472
BGV006175	CC	AA	N	GA	TT	AA	GG	TT	N	6.54723
BGV006208	TT	GG	N	GA	AA	AA	--	--	N	0.122349
BGV006225	TT	GG	N	GG	AA	AA	--	--	N	0.37823
BGV006229	CC	GG	N	GA	TT	AA	GG	--	N	0.927244
BGV006230	CC	GG	N	GG	TT	AA	GG	--	N	0.360248
BGV006231	TT	NN	Y	GA	AA	AA	--	NN	Y	0.510428
BGV006232	TT	GG	N	GA	AA	AA	--	--	N	0.84012
BGV006234	TT	NN	Y	GA	AA	AA	--	NN	Y	0.643844
BGV006235	CC	NN	Y	GA	TT	AA	GG	NN	Y	5.91605
BGV006327	TT	GG	N	GG	TT	AA	--	--	N	0.0347091
BGV006336	TT	GG	N	GG	AA	NA	--	NN	Y	0.0277967
BGV006347	TT	GG	N	GG	AA	AA	--	--	N	0.807213
BGV006353	TT	GG	N	GG	AA	AA	--	--	N	0.452187
BGV006363	TT	GG	N	GG	AA	AA	--	--	N
BGV006370	TT	GG	N	GG	TT	AA	--	--	N	0.601107
BGV006454	NA	GG	N	GG	AA	NA	--	--	N	0.238173
BGV006457	TT	GG	N	GG	TT	AA	--	--	N	0.109404
BGV006478	TT	GG	N	GG	AA	AA	--	--	N	0.0334668
BGV006753	CC	AA	N	GA	TT	AA	GG	TT	N	9.67613
BGV006767	CC	GG	N	GG	TT	AA	GG	--	N	2.56618
BGV006768	CC	AA	N	GA	TT	AA	GG	TT	N	3.25066
BGV006775	CC	GG	N	GA	TT	AA	GG	--	N	2.9704
BGV006777	CC	GG	N	GG	AA	AA	GG	--	N	0.580735
BGV006779	CC	AA	N	GA	TT	AA	GG	TT	N	8.4844
BGV006792	CC	AA	N	GA	TT	AA	GG	TT	N	4.94619
BGV006806	TT	NN	Y	GG	AA	AA	--	NN	Y	1.21689
BGV006825	TT	GG	N	GG	AA	AA	--	--	N	0.0158753
BGV006828	CC	NN	Y	GA	TT	AA	GG	NN	Y	6.52324
BGV006852	CC	NN	Y	GA	TT	AA	GG	NN	Y	28.3877
BGV006859	TT	GG	N	GG	AA	AA	--	--	N	0.201435
BGV006865	TT	GG	N	GG	AA	AA	--	--	N	0.147061
BGV006867	TC	GG	N	GG	TT	AA	GG	--	N	0.891721
BGV006881	CC	AA	N	GA	TT	AA	GG	TT	N	8.60902
BGV006896	CC	GG	N	GG	TT	AA	GG	--	N	1.50269
BGV006899	TT	GG	N	GG	AA	AA	--	--	N	0.0222357
BGV006901	TT	AA	N	GA	AA	AA	--	TT	N	5.22173
BGV006904	TT	NN	Y	GA	AA	AA	--	NN	Y	1.26937
BGV006906	CC	GG	N	GG	TT	AA	GG	--	N	1.38828
BGV006907	CC	GG	N	GG	TT	AA	GG	--	N	0.794494
BGV006910	TT	GG	N	GG	AA	AA	--	--	N	0.0645869
BGV006927	CC	NN	Y	NA	AA	AA	--	NN	Y	0.955988
BGV006931	CC	NN	Y	GA	TT	AA	GG	NN	Y	17.3158
BGV006934	CC	NN	Y	GA	TT	AA	GG	NN	Y	8.61703
BGV007015	TT	GG	N	GG	AA	AA	--	--	N	0.0661787
BGV007017	TT	GG	N	GG	AA	AA	--	--	N	0.0578212
BGV007023	TT	NN	Y	GA	AA	AA	--	NN	Y	0.479555
BGV007109	CC	GG	N	NA	TT	AA	GG	--	N	1.66004
BGV007111	CC	GG	N	GA	TT	AA	GG	--	N	0.421222
BGV007149	CC	GG	N	GG	TT	AA	GG	--	N	8.26484
BGV007151	TT	GG	N	GG	AA	AA	--	--	N	0.0094102
BGV007152	CC	GG	N	GA	TT	AA	GG	--	N	3.48288
BGV007158	CC	GG	N	GA	TT	AA	GG	--	N	5.37005
BGV007161	CC	GG	N	NA	TT	AA	GG	--	N	7.48285
BGV007169	CC	GG	N	GA	TT	AA	GG	--	N	0.48953
BGV007181	CC	GG	N	GA	TT	AA	GG	--	N	0.295206
BGV007194	CC	GG	N	GA	TT	AA	GG	--	N	4.70188
BGV007198	TC	GG	N	GG	TT	AA	G-	--	N	0.0400995
BGV007339	TT	GG	N	GG	AA	AA	--	--	N	0.0608164
BGV007366	TT	GG	N	GG	AA	AA	--	--	N	0.0183092
BGV007854	TT	GG	N	GG	AA	--	--	TT	N	0.0134304
BGV007857	TT	AA	N	GG	AA	AA	--	TT	N	0.103947
BGV007860	TT	GG	N	GG	AA	--	--	--	N	0.019034
BGV007862	TT	GG	N	GG	AA	--	--	--	N	0.014274
BGV007863	TT	GG	N	GG	AA	--	--	--	N	0.0111416
BGV007864	TT	GG	N	GG	AA	--	--	--	N	0.022026
BGV007865	TT	AA	N	GG	AA	AA	--	TT	N	0.278321
BGV007867	TT	GG	N	GG	AA	--	--	--	N	0.00998447
BGV007870	TT	AG	N	GG	AA	--	--	T-	N	0.0521787
BGV007871	TT	AA	N	GG	AA	AA	--	TT	N	0.628392
BGV007872	TT	GG	N	GG	AA	--	--	--	N	0.0140481
BGV007875	TT	AA	N	GG	AA	AA	--	TT	N	0.379081
BGV007876	TT	AA	N	GG	AA	AA	--	TT	N	0.8514
BGV007878	TT	GG	N	GG	AA	--	--	--	N	0.0100745
BGV007894	TT	GG	N	GG	AA	AA	--	--	N	0.038709
BGV007895	TT	AA	N	GG	AA	AA	--	TT	N	0.531528
BGV007899	TT	AA	N	GG	AA	AA	--	TT	N	6.31279
BGV007900	TT	GG	N	GG	AA	AA	--	--	N	0.0654672
BGV007901	TT	AA	N	GG	AA	AA	--	TT	N	2.78957
BGV007902	TT	GG	N	GG	AA	AA	--	--	N	0.102678
BGV007908	TT	GG	N	GG	AA	AA	--	--	N	0.110116
BGV007909	TT	GG	N	GG	AA	AA	--	--	N	0.0379435
BGV007910	TT	GG	N	GG	AA	AA	--	--	N	0.118684
BGV007911	TT	GG	N	GG	AA	AA	--	--	N	0.190066
BGV007918	TT	GG	N	GG	AA	AA	--	--	N	0.0284828
BGV007920	TT	GG	N	GG	AA	AA	--	--	N	0.0382152
BGV007921	TT	GG	N	GG	AA	AA	--	--	N	0.0848591
BGV007927	TT	GG	N	GG	AA	NA	--	--	N	0.0111054
BGV007931	TT	GG	N	GG	AA	AA	--	--	N	0.0266451
BGV007933	TT	GG	N	GG	AA	AA	--	--	N	0.019486
BGV007934	TT	GG	N	GG	AA	AA	--	--	N	0.0193444
BGV007935	TT	GG	N	GG	AA	AA	--	--	N	0.0188082
BGV007936	TT	GG	N	GG	AA	--	--	--	N	0.0200764
BGV007981	TT	GG	N	GG	AA	AA	--	--	N	0.0423435
BGV007989	TT	AA	N	GG	AA	AA	--	TT	N	0.919846
BGV007990	TT	GG	N	GG	AA	AA	--	--	N	0.0184411
BGV007992	TT	GG	N	GG	AA	AA	--	--	N	0.0761654
BGV008036	TT	AA	N	GG	AA	AA	--	TT	N	0.468971
BGV008037	TT	AA	N	GG	AA	AA	--	TT	N	0.187924
BGV008041	TT	AA	N	GG	AA	AA	--	--	N	0.285177
BGV008042	TT	AA	N	GG	TT	AA	--	TT	N	1.0356
BGV008051	TT	GG	N	GG	AA	AA	--	--	N	0.504608
BGV008058	TT	GG	N	GG	AA	AA	--	TT	N	0.450203
BGV008061	TT	GG	N	GG	AA	AA	--	--	N	0.0828289
BGV008065	TT	GG	N	GG	AA	AA	--	--	N	0.0328197
BGV008067	TT	GG	N	GG	AA	AA	--	T-	N	0.0179846
BGV008070	TT	GG	N	GG	AA	AA	--	--	N	0.123582
BGV008077	TT	AA	N	GG	AA	AA	--	TT	N	0.717146
BGV008095	TT	GG	N	GG	TT	AA	--	--	N	0.0891365
BGV008096	TT	GG	N	GG	AA	AA	--	--	N	0.0341035
BGV008098	TT	GG	N	GG	AA	AA	--	--	N	0.00974144
BGV008100	TT	AA	N	GG	AA	AA	--	TT	N	0.982494
BGV008106	TT	AA	N	GG	AA	AA	--	TT	N	0.787177
BGV008108	TT	GG	N	GG	AA	AA	--	--	N	0.0350681
BGV008110	TT	GG	N	GG	AA	AA	--	--	N	0.0208154
BGV008189	TT	AA	N	GG	AA	AA	--	TT	N	1.43052
BGV008218	TT	GG	N	GG	AA	AA	--	--	N	0.0214652
BGV008219	TT	GG	N	GG	AA	AA	--	--	N	0.0501986
BGV008221	TT	GG	N	GG	AA	AA	--	--	N	0.0153621
BGV008223	TT	GG	N	GG	AA	AA	--	--	N	0.0210081
BGV008224	TT	GG	N	GG	AA	A-	--	--	N	0.0138573
BGV008225	TT	GG	N	GG	AA	AA	--	--	N	0.088919
BGV008345	TT	GG	N	GG	AA	AA	--	--	N	0.108298
BGV008347	CC	AA	N	GG	AA	AA	--	TT	N	0.974292
BGV008348	TT	GG	N	GG	AA	AA	--	--	N	0.0254727
BGV008354	TT	AA	N	GG	AA	AA	--	TT	N	0.218239
BGV012613	TT	GG	N	GG	AA	AA	--	--	N	0.020789
BGV012614	TT	GG	N	GG	AA	AA	--	--	N	0.0190775
BGV012615	TT	GG	N	GG	AA	AA	--	--	N	0.0371839
BGV012625	TT	GG	N	GG	AA	AA	--	--	N	0.0244798
BGV012626	TT	GG	N	GG	AA	AA	--	--	N	0.0225101
BGV012627	TT	AA	N	GG	AA	AA	--	TT	N	0.184563
BGV012639	CC	AA	N	GA	TT	AA	GG	TT	N	7.93316
BGV012640	TT	GG	N	GG	AA	AA	--	--	N	0.0362404
BGV013134	TT	GG	N	GG	AA	AA	--	--	N	0.0404978
BGV013156	TT	GG	N	GG	TT	AA	--	--	N	0.276465
BGV013161	TT	GG	N	GG	AA	AA	--	--	N	0.0424284
BGV013175	TT	NN	Y	GG	AA	AA	--	NN	Y	0.89233
BGV013945	TT	GG	N	GG	AA	AA	--	--	N	0.140299
BGV014508	TT	GG	N	GG	AA	AA	--	--	N	0.0324706
BGV014514	TT	AA	N	GA	AA	AA	--	TT	N	0.979529
BGV014515	TT	AA	N	GA	AA	AA	--	TT	N	4.79582
BGV014516	TT	AA	N	GA	AA	AA	--	TT	N	3.40164
BGV014518	TT	AA	N	GG	AA	AA	--	TT	N	0.407354
BGV014519	TT	AA	N	GG	AA	AA	--	TT	N	1.52016
BGV014522	TT	GG	N	GG	AA	AA	--	--	N	0.0194479
BGV015380	TT	GG	N	GG	AA	AA	--	--	N	0.0602503
BGV015382	TT	GG	N	GG	TT	AA	--	--	N	0.372669
BGV015726	TT	GG	N	GG	AA	AA	--	--	N	0.0330304
BGV015727	TT	AA	N	GA	AA	AA	--	TT	N	0.81311
BGV015730	TT	GG	N	GG	AA	AA	--	--	N	0.049443
BGV015734	TT	AA	N	GA	AA	AA	--	TT	N	1.2878
BGV016047	TT	GG	N	GG	TT	AA	--	--	N	0.0860208
LA0767	TT	GG	N	GG	AA	AA	--	TT	N	0.0283951
LA1712	TT	GG	N	GG	AA	AA	--	--	N	0.0256158
LA2309	TT	AA	N	GG	AA	AA	--	TT	N	0.431612
PI129026	CC	NN	Y	GG	TT	AA	GG	NN	Y	2.30169
PI129033	CC	NN	Y	GG	TT	AA	GG	NN	Y	16.6072
PI129088	TT	AA	N	GG	AA	AA	--	TT	N	0.0669966
PI406890	TT	GG	N	GG	AA	AA	--	--	N	0.795714
PI487625	CC	NN	Y	GG	AA	AA	GG	NN	Y	2.45692
Tegucigalpa	TT	AA	N	GG	AA	AA	--	TT	N	1.28138
Voyage	TT	GG	N	GG	AA	AA	--	TT	N	0.0458798

## Sheet: Raw data_Fig 6
Raw tree data and sequence data used to general Figure 6
Newick tree code
(Spenn:0.1366691706444532,(BGV008095:0.0,(BGV008042:0.000960,(BGV013156:0.0,(BGV006327:0.0,(BGV006457:0.0012351536750303121,((BGV015382:0.000730,BGV016047:0.000280)100.0:0.001208351047577591,(BGV006370:0.0018729462944045427,(BGV007198:0.000541,((BGV006175:0.000001,(BGV006934:0.000150,(PI129026:0.0010992608940324083,BGV006779:0.000886,(BGV006230:0.000603,BGV007109:0.000967,BGV007158:0.000669,(BGV0…
Sequences used to generate phylogeny tree
>Spenn
TTCAATTTCAACCCAACTCACCCATTTGACACCCCTATCGATGATCATTTTCTCCATTGAAATTCATCACGCGTGAACTAATTTAATCTTCACACTCTTCTATATTTAATGTAAATATATGTGATGAAACACACAATTACTTTCTCCGTCCACTATATTTTATCATGATTTTTATTTTTAGAGTCAAACTAAAAGAACTTTGAGTAACATTTTAAGATGTATTTTTTTTATCATATTGATATTATGATATATATATATCTAAATTTTTTGTTTAAAGTATCCAATTAATATAATGGCGCGCACACACAAATACACACACATTCACATTAAGGTTGGTAAAGTATTTAACATTTAACACTCTTGTGTATATACATATTTAAATTTATTACGGCTAAAAGT…
CATTAATCCAATACGCCAAAAGTGAATCTTCTCTTCTTAAAAGTGAAAAAAGAATTGCTAGTAGTGAAATTCGAACACATAAATACTTAAAATTTTTATATCTTTACTCTTTCAAGGCGCGTAGAATCACTAGGCTACATTATATTGTTGTGTTAAGGATGTCCAAAATATATTATTTAACTACTTAATTTACCATTTTACATGTATGTACAATATAATATTCCGACGAAGGGCTACGCCACTACGTGCATCACTTGAGGTTATGAGTGTGAGCGTTTAGTTTTAGGCTGATACTTAAAATATTAGTATGTAACTGAAAATTGTACTATAGATTAGGGGTTGATTTGACTATTTTCTCTTTTATTTATACAAACTCAATTTTAATGTTCAGTACTTTGA…
>BGV004584
TTAAGAGGATGTACCATTTCGAGGGACGTATCGCGCGCCGCGATGGATACTATATTTCGAGGGACGTATCGCGCGCCGCGATGGTTACTATTATCGAGGGTCGTGTCGTGCGCCGCGACAGATGCATGGACAGATATGTCCCCCATGGGTCCCGGACTAAGAGACAGTGGGTGTGTATCACTAGGTCAGACATGCATCATTATACTTGACATTTCATTCCATTTATTGCACATACTTATCATTAGTGAACTTGATATCGTATTTTGCTGATCTTCTGATTGCCTTTCTGCGAAACTTGTGATTGATTAATATTGAGCTTGTTATTGCGGATATGTAATTTGTTGAAGTATTCTTGTTGAGGATATGTAATTTGTTGAAGTGTTGTTGTTGAGGATATGT…
CTATAAAAATTATCCGATCTGACAATGGTACCGAATTCTTGAATAACCCTCTTCGTCAGTTCTACCACGACATGGGCGTCCTTGTCCAAACATCATGTGTAGGAACCCCCCAACAAAATGGGAGAGTCGAGCGCAAACACCGTCACATTTTAAACGTGGCACGTTCCTTAATGTTCCAAGCGTCGCTACCAGTCGAATTTTGGGGGGAATGTGTCCGTACTGCAGTTTACCTTATTAATCGCACACCTAGCCGTGTCCTCGGTGGCAAGTCTCCATTCGAAATGCTAAATACAACTCCACCAGATATCCCACTTGCGTGTTTTCGGGTGTATCTGTTTTATCCGCAATATCCAGCGTCCACCCAACAAATTCGCCCCTCGCAGTATAAAATGTATGTTC…
>BGV005895
TTAAGAGGATGTACCATTTCGAGGGACGTATCGCGCGCCGCGATGGATACTATATTTCGAGGGACGTATCGCGCGCCGCGATGGTTACTATTATCGAGGGTCGTGTCGTGCGCCGCGACAGATGCATGGACAGATATGTCCCCCATGGGTCCCGGACTAAGAGACAGTGGGTGTGTATCACTAGGTCAGACATGCATCATTATACTTGACATTTCATTCCATTTATTGCACATACTTATCATTAGTGAACTTGATATCGTATTTTGCTGATCTTCTGATTGCCTTTCTGCGAAACTTGTGATTGATTAATATTGAGCTTGTTATTGCGGATATGTAATTTGTTGAAGTATTCTTGTTGAGGATATGTAATTTGTTGAAGTGTTGTTGTTGAGGATATGT…
AGGTCTACATGCGACTTCCACCAGGTTACTCGAATGCCCACCCAGGCAAAGTATGTCGACTGAAAAAATCTCTATATGGTCTCCGCCAATCACCCAGAAATTGGTTCGCAAAACTGACAATTGCATTGAGGCGCTATGGTTTCAAACAAGCTCATAAGGATCATACTCTCTTCATTTTCCGACGCGGCGCTGACTTTCTGGCCATCCTGATTTATGTAGACGACATCTTAGTCACAGGTAACAACCTCAATCTATGTGCTTCATTCAAAAAATATTTGCACAACTGCTTTCAGCTGAAGGATTTGGGGCCTTTAAAATATTTCTTGGGAATCGAATGTGCCCGTTCGTCAACTGGTTTAGTGCTGTGCCAACGCAAATACGCACTAGAAATTCTGCAGG…
>BGV005912
TTAAGAGGATGTACCATTTCGAGGGACGTATCGCGCGCCGCGATGGATACTATATTTCGAGGGACGTATCGCGCGCCGCGATGGTTACTATTATCGAGGGTCGTGTCGTGCGCCGCGACAGATGCATGGACAGATATGTCCCCCATGGGTCCCGGACTAAGAGACAGTGGGTGTGTATCACTAGGTCAGACATGCATCATTATACTTGACATTTCATTCCATTTATTGCACATACTTATCATTAGTGAACTTGATATCGTATTTTGCTGATCTTCTGATTGCCTTTCTGCGAAACTTGTGATTGATTAATATTGAGCTTGTTATTGCGGATATGTAATTTGTTGAAGTATTCTTGTTGAGGATATGTAATTTGTTGAAGTGTTGTTGTTGAGGATATGT…
CAACCCCCCCTCCCGTCGACGAAGACGCAGGTCCACCACCTGCTTGAACGTCAAGTCGCGTTCGCCATCCACCCGGTTACCTTTCTGAATATGTGTGTCAATCTGCCACTCACGTACCTCCCGTTACTCGCCCTTCGATCACCCATCGTTCAGGTACATGGTTCCCTATCACTAACTACATTCATTATGAAAAATTGCACGACAGGTATCGTGGTTTCTTGGCTGCACTCTCTGCTACAGACGTCCCCCGATCATTTCGGGATGCTGTAAAATTTGCAAATTGGAGGGAGGCTATGCACTCAGAAATTCGAGCTTTGGAAAACAATTAGACTTGGGTGTTGACTGATCTTCCAGCCGGTAGACGAGCTCTAGGATGTCAATGGGTGTACAAGACAAAAT…
>BGV006148
TTAAGAGGATGTACCATTTCGAGGGACGTATCGCGCGCCGCGATGGATACTATATTTCGAGGGACGTATCGCGCGCCGCGATGGTTACTATTATCGAGGGTCGTGTCGTGCGCCGCGACAGATGCATGGACAGATATGTCCCCCATGGGTCCCGGACTGAGAGACAGCGGGTGTGTATCACTAGGTCAGACATGCATCATTATACTTGCACATACTTATCATTAGTGAACTTGATATCGTATTTTGCTGATCTTCTGATTGCCTTTCTGCGAAACTTGTGATTGATTAATATTGAGCTTGTTATTGCGGATATGTAATTTGTTGAAGTATTCTTGTTGAGGATATGTAATTTGTTGAAGTGTTGTTGTTGAGGATATGTAATTTTTCTAAGTGTTGTTG…
TTTTTATGTACTTAGACATGCTTTCTTAATATATATTTTTATGTTTGTATTATAATTTATCAAGTAAGTATGATTAAAAAATTCTCTTTAATTCTTAACAATGTTTTGTCCATATGCAATTACTCTTTCTAATAGTTAGTTTTCCATATATAATATAGTTTGATTATAATATTTGTTAGATTTTAAGAAATAATTATTATTTAGTATTGTTATTACTATTGAAAAGATAATATATAAATATATTAAATATGGTTTATATTCCATTCTTTCTTTTGACATAATTATTTTTAATTCGTATATTATTTTTTTTATTCAGTTGGTTGTATATATGAAGAGTTTGACATATGGATCAAAACATGATGGCGGATCTCTTTACAAAGGAAGATGGTACAAGGAAAA…
>BGV006225
TTAAGAGGATGTACCATTTCGAGGGACGTATCGCGCGCCGCGATGGATACTATATTTCGAGGGACGTATCGCGCGCCGCGATGGTTACTATTATCGAGGGTCGTGTCGTGCGCCGCGACAGATGCATGGACAGATATGTCCCCCATGGGTCCCGGACTAAGAGACAGTGGGTGTGTATCACTAGGTCAGACATGCATCATTATACTTGACATTTCATTCCATTTATTGCACATACTTATCATTAGTGAACTTGATATCGTATTTTGCTGATCTTCTGATTGCCTTTCTGCGAAACTTGTGATTGATTAATATTGAGCTTGTTATTGCGGATATGTAATTTGTTGAAGTATTCTTGTTGAGGATATGTAATTTGTTGAAGTGTTGTTGTTGAGGATATGT…
CCAGTCGAATTTTGGGGGGAATGTGTCCGTACTGCAGTTTACCTTATTAATCGCACACCTAGCCGTGTCCTCGGTGGCAAGTCTCCATTCGAAATGCTAAATACAACTCCACCAGATATCCCACTTGCGTGTTTTCGGGTGTATCTGTTTTATCCGCAATATCCAGCGTCCACCCAACAAATTCGCCCCTCGCAGTATAAAATGTATGTTCCTAGGTTATCCTTCCGGGACGAAAGGTTGGCGGGTATACGATTTGGAAACTCATCGCTTCTTTCATACGCGTGACATCGCGTTTGATGAAACGATGTTTCCGTTCGCACCTACACCTACCAACCAGCAGCCCACGCAACACACACCAACAGTCCCAAGAACAGCAGATTTTCCCGTCACTGCCACACC…
>BGV006208
TTAAGAGGATGTACCATTTCGAGGGACGTATCGCGCGCCGCGATGGATACTATATTTCGAGGGACGTATCGCGCGCCGCGATGGTTACTATTATCGAGGGTCGTGTCGTGCGCCGCGACAGATGCATGGACAGATATGTCCCCCATGGGTCCCGGACTRAGAGACAGCGGGTGTGTATCACTAGGTCAGACATGCATCATTATACTTGACATTTCATTCCATTTATTGCACATACTTATCATTAGTGAACTTGATATCGTATTTTGCTGATCTTCTGATTGCCTTTCTGCGAAACTTGTGATTGATTAATATTGAGCTTGTTATTGCGGATATGTAATTTGTTGAAGTATTCTTGTTGAGGATATGTAATTTGTTGAAGTGTTGTTGTTGAGGATATGT…
GCAATGGTGGAGGAAAAGGGGGTATTGGTGTAAATACGAGAGCGTTTTGCATTTTTGCGGCTACCTCCACCAATAGGGATGTCACGTAAAGTGCCCCCTTGGGTCCAGTAACGGCGGCAAGACTTGCAGAAATGGCGTGGCTGAGACAAATTGTAGTTGTTGTAGTAACAGAACTTTGTGTTGATAGAGTCACAGCGTGGGCAAGGAAGGTGATGATCAGGTTCTTGTGTTGGTGGTGCTTGCACACCACCTGTTTGTTGTTTTGTCACTAATTTTTCACTTGATTCCAAAGTCATTTTTGCAGAGTAATTAAGTTAGAGCTAGTAGAATTGTGGACCTGATGGGAAACAATGAAATTAATGGCATTTTATTTATAGAGAGGAGAATGATAATATGAAA…
>BGV006175
TTAAGAGGATGTACCATTTCGAGGGACGTATCGCGCGCCGCGATGGATACTATATTTCGAGGGACGTATCGCGCGCCGCGATGGTTACTATTATCGAGGGTCGTGTCGTGCGCCGCGACAGATGCATGGACAGATATGTCCCCCATGGGTCCCGGACTGAGAGACAGCGGGTGTGTATCACTAGGTCAGACATGCATCATTATACTTGACATTGCACATACTTATCATTAGTGAACTTGATATCGTATTTTGCTGATCTTCTGATTGCCTTTCTGCGAAACTTGTGATTGATTAATATTGAGCTTGTTATTGCGGATATGTAATTTGTTGAAGTATTCTTGTTGAGGATATGTAATTTGTTGAAGTGTTGTTGTTGAGGATATGTAATTTTTCTAGTGT…
AAGTCAGCCTTAAACTCAACCATTACAATAAAGTGCGGAAACAAAATATAAGTAACTTAATAAAACCCCCAAAACCTGGTAGTCACGTGTACAAGCCTCTAAAGTATTACAATTGATTCAAAAGAAAAACTCAAGTCTCTAATGAACTTGTTTCTAGAATAGAACAAGATCATAATTAAGGAGAAGAAAGTCTGCTGCGATGGAAACAGCTACCTGACCAATCTCCAAGAAGCCTCGGAAAAGAAGAGAATGGCAAGTACAACAAAAATCCAGGCTCATAACCTACAAAAATTTGTAGAATCAAGGGGTGAGTACCAAACCAYAYGGTAMTCAGCAARTAAACSKCTAAACACAAGCKAAGGGGATGAAATACGGGTACTYCTACCACCCCMAACMRAA…
>BGV006229
TTAAGAGGATGTACCATTTCGAGGGACGTATCGCGCGCCGCGATGGATACTATATTTCGAGGGACGTATCGCGCGCCGCGATGGTTACTATTATCGAGGGTCGTGTCGTGCGCCGCGACAGATGCATGGACAGATATGTCCCCCATGGGTCCCGGACTGAGAGACAGCGGGTGTGTATCACTAGGTCAGACATGCATCATTATACTTGACATTATTTTGCTGATCTTCTGATTGCCTTTCTGCGAAACTTGTGATTGATTAATATTGAGCTTGTTATTGCGGATATGTAATTTGTTGAAGTATTCTTGTTGAGGATATGTAATTTGTTGAAGTGTTGTTGTTGAGGATATGTAATTTTTCTAAGTGTTGTTGTTGAGCTACGTGCTATGTAAACTGTGA…
GATTATAATATTTGTTAGATTTTAAGAAATAATTATTATTTAGTATTGTTATTACTATTGAAAAGATAATATATAAATATATTAAATATGGTTTATATTCCATTCTTTCTTTTGACATAATTATTTTTAATTCGTATATTATTTTTTTTATTCAGTTGGTTGTATATATGAAGAGTTTGACATATGGATCAAAACATGATGGCGGATCTCTTTACAAAGGAAGATGGTACAAGGRAAAAAAAAGAAGCATAATTAGAGATTATTTTTTCACTTTGAAATTTATGAGCAACTTAGTTACTTTTGCTAGAGTTTTTAAAATTTTGATTTATGTAAATAATTTAGCTAAATGTATTATATTGTCAATGCTAATCATTTGATCCTTTAATATTCTATTTTCTC…
>BGV006230
TTAAGAGGATGTACCATTTCGAGGGACGTATCGCGCGCCGCGATGGATACTATATTTCGAGGGACGTATCGCGCGCCGCGATGGTTACTATTATCGAGGGTCGTGTCGTGCGCCGCGACAGATGCATGGACAGATATGTCCCCCATGGGTCCCGGACTGAGAGACAGCGGGTGTGTATCACTAGGTCAGACATGCATCATTATACTTGACATTATTGCACATACTTATCATTAGTGAACTTGATATCGTATTTTGCTGATCTTCTGATTGCCTTTCTGCGAAACTTGTGATTGATTAATATTGAGCTTGTTATTGCGGATATGTAATTTGTTGAAGTATTCTTGTTGAGGATATGTAATTTGTTGAAGTGTTGTTGTTGAGGATATGTAATTTKTCTAA…
TCAATCTTTCTTTTGGTCTAAAGTGATGATCACTTTTTTTTTAATTTTTTTTTCAATTATATTAGGTTAATAGGTTCTGAATTGGATATTTTTAGCTTCCTGAAATATACCATATCTGTGATAAACTATTTTAACTTGTGCTACCATATTTAATGAAAAAGAGATGCTAGTAGGAGAATCTCAGTGGCGTTTGAGACATGATGGTTAACTATTTGAATTTTTACTGTATATAATTTAAGATTATAAAATTAAATTTTTATTTAATTATTTTATTAAATTTGTTCTAAATCAAATTAGGTTATTTTTAATTTAACGGAGGGAGTATGTTATTATGAAAAAGTCTTTAGCTTTTCAATGGTAAGGAAGGAGGATGAATAAAAGTTGTAGTGGAATGTTACG…
>BGV006231
TTAAGAGGATGTACCATTTCGAGGGACGTATCGCGCGCCGCGATGGATACTATATTTCGAGGGACGTATCGCGCGCCGCGATGGTTACTATTATCGAGGGTCGTGTCGTGCGCCGCGACAGATGCATGGACAGATATGTCCCCCATGGGTCCCGGACTAAGAGACAGTGGGTGTGTATCACTAGGTCAGACATGCATCATTATACTTGACATTTCATTCCATTTATTGCACATACTTATCATTAGTGAACTTGATATCGTATTTTGCTGATCTTCTGATTGCCTTTCTGCGAAACTTGTGATTGATTAATATTGAGCTTGTTATTGCGGATATGTAATTTGTTGAAGTATTCTTGTTGAGGATATGTAATTTGTTGAAGTGTTGTTGTTGAGGATATGT…
TGTAGGAACCCCCCAACAAAATGGGAGAGTCGAGCGCAAACACCGTCACATTTTAAACGTGGCACGTTCCTTAATGTTCCAAGCGTCGCTACCAGTCGAATTTTGGGGGGAATGTGTCCGTACTGCAGTTTACCTTATTAATCGCACACCTAGCCGTGTCCTCGGTGGCAAGTCTCCATTCGAAATGCTAAATACAACTCCACCAGATATCCCACTTGCGTGTTTTCGGGTGTATCTGTTTTATCCGCAATATCCAACGTCCACCCAACAAATTCGCCCCTCGCAGTATAAAATGTATGTTCCTAGGTTATCCTTCCGGGACGAAAGGTTGGCGGGTATACGATTTGGAAACTCATCGCTTCTTTCATACGCGTGACATCGCGTTTGATGAAACGATGT…
>BGV006232
TTAAGAGGATGTACCATTTCGAGGGACGTATCGCGCGCCGCGATGGATACTATATTTCGAGGGACGTATCGCGCGCCGCGATGGTTACTATTATCGAGGGTCGTGTCGTGCGCCGCGACAGATGCATGGACAGATATGTCCCCCATGGGTCCCGGACTAAGAGACAGTGGGTGTGTATCACTAGGTCAGACATGCATCATTATACTTGACATTTCATTCCATTTATTGCACATACTTATCATTAGTGAACTTGATATCGTATTTTGCTGATCTTCTGATTGCCTTTCTGCGAAACTTGTGATTGATTAATATTGAGCTTGTTATTGCGGATATGTAATTTGTTGAAGTATTCTTGTTGAGGATATGTAATTTGTTGAAGTGTTGTTGTTGAGGATATGT…
TCTTGAATAACCCTCTTCGTCAGTTCTACCACGACATGGGCGTCCTTGTCCAAACATCATGTGTAGGAACCCCCCAACAAAATGGGAGAGTCGAGCGCAAACACCGTCACATTTTAAACGTGGCACGTTCCTTAATGTTCCAAGCGTCGCTACCAGTCGAATTTTGGGGGGAATGTGTCCGTACTGCAGTTTACCTTATTAATCGCACACCTAGCCGTGTCCTCGGTGGCAAGTCTCCATTCGAAATGCTAAATACAACTCCACCAGATATCCCACTTGCGTGTTTTCGGGTGTATCTGTTTTATCCGCAATATCCAGCGTCCACCCAACAAATTCGCCCCTCGCAGTATAAAATGTATGTTCCTAGGTTATCCTTCCGGGACGAAAGGTTGGCGGGTA…
>BGV006234
TTAAGAGGATGTACCATTTCGAGGGACGTATCGCGCGCCGCGATGGATACTATATTTCGAGGGACGTATCGCGCGCCGCGATGGTTACTATTATCGAGGGTCGTGTCGTGCGCCGCGACAGATGCATGGACAGATATGTCCCCCATGGGTCCCGGACTAAGAGACAGTGGGTGTGTATCACTAGGTCAGACATGCATCATTATACTTGACATTTCATTCCATTTATTGCACATACTTATCATTAGTGAACTTGATATCGTATTTTGCTGATCTTCTGATTGCCTTTCTGCGAAACTTGTGATTGATTAATATTGAGCTTGTTATTGCGGATATGTAATTTGTTGAAGTATTCTTGTTGAGGATATGTAATTTGTTGAAGTGTTGTTGTTGAGGATATGT…
ACACCGTCACATTTTAAACGTGGCACGTTCCTTAATGTTCCAAGCGTCGCTACCAGTCGAATTTTGGGGGGAATGTGTCCGTACTGCAGTTTACCTTATTAATCGCACACCTAGCCGTGTCCTCGGTGGCAAGTCTCCATTCGAAATGCTAAATACAACTCCACCAGATATCCCACTTGCGTGTTTTCGGGTGTATCTGTTTTATCCGCAATATCCAGCGTCCACCCAACAAATTCGCCCCTCGCAGTATAAAATGTATGTTCCTAGGTTATCCTTCCGGGACGAAAGGTTGGCGGGTATACGATTTGGAAACTCATCGCTTCTTTCATACGCGTGACATCGCGTTTGATGAAACGATGTTTCCGTTCGCACCTACACCTACCAACCAGCAGCCCACGC…
>BGV006235
TTAAGAGGATGTACCATTTCGAGGGACGTATCGCGCGCCGCGATGGATACTATATTTCGAGGGACGTATCGCGCGCCGCGATGGTTACTATTATCGAGGGTCGTGTCGTGCGCCGCGACAGATGCATGGACAGATATGTCCCCCATGGGTCCCGGACTGAGAGACAATTGCACATACTTATCATTAGTGAACTTGATATCGTATTTTGCTGATCTTCTGATTGCCTTTCTGCGAAACTTGTGATTGATTAATATTGAGCTTGTTATTGCGGATATGTAATTTGTTGAAGTATTCTTGTTGAGGATATGTAATTTGTTGAAGTGTTGTTGTTGAGGATATGTAATTTTTCTAAGTGTTGTTGTTGAGCTACGTGCTATGTAAACTGTGAGCTGTTAGGTT…
TTTTTTTATTTGTTTATCTCACTTCTAATCATGCAGTCATAGTATTTTTTTTTATATATTTTAAGTATTTTTATTTTTGAATTTATTCACTAGGAGTTACTACACTCATGACTTGCCCCTCTTTAATTTTTACTTTTAATAATATTCATGACTCTCATAATTTTTATATTCATAACCTCCGATTTAAATTTATAAGTTTATGTGTCTTATGAAATTCCTTTATTTTGCCTATAAATTTATATTAGTTTCATGAAGATTCACATTCATAATTATTCTTTCTTTTTCATCATATAAGTTTGATTTGTAACAAAAAAAGAAGTACATGAAAGTAAGAAATATTTCATTGAAATTTTTATTTTTTATTTTCTCTATTTTTGTCTATATAAATTCGTATTTGAT…
>BGV006327
TTAAGAGGATGTACCATTTCGAGGGACGTATCGCGCGCCGCGATGGATACTATATTTCGAGGGACGTATCGCGCGCCGCGATGGTTACTATTATCGAGGGTCGTGTCGTGCGCCGCGACAGATGCATGGACAGATATGTCCCCCATGGGTCCCGGACTGAGAGACAGCGGGTGTGTATCACTAGGTCAGACATGCATCATTATACTTGACATTGCATTCCGCACATACTTACCATTAGTGAACTTGATATCTTATTTTGCTGATCTTCTGATTGCCTTTCTGCGAAACTTGTGATTGATYAATATTGAGCTTGTTATTGCGGATATRTAATTTGTTGAAGTATTSTTGTTGAGGATATGTAATTTGTTGAAGTGTTGTTGTTGAGGATATGTAATTTKT…
CACTTGATTCCAAAGTCATTTTTGCAGAGTAATTAAGTTAGAGCTAGTAGAATTGTGGACCTGATGGGAAACAATGAAATTAATGGCATTTTATTTATAGAGAGGAGAATGATAATATGAAACAGAGTCTCAGTGTGTTCTGTTCTGAAGCTTATGTGCAGCTTTTTGCAGGCATATTTGCCACGAGATATGAATTTTTATCTCCATTTTAAAGCGAATGATAGTAATTTTATTTGATATGAAATTTAAGAAAATAAAAACACTTTCTCAAACATGGCACTTCAAATATTATCAAAAATAGTAGTTCTTTTTTTAACAGAATAAAAGAAAAAATATGTCTTTTTTTTTTTTAAACGGAATGACGATATTTAGACAAACTGGAAAAATGCAGTGACTTTA…
>BGV006336
TTAAGAGGATGTACCATTTCGAGGGACGTATCGCGCGCCGCGATGGATACTATATTTCGAGGGACGTATCGCGCGCCGCGATGGTTACTATTATCGAGGGTCGTGTCGTGCGCCGCGACAGATGCATGGACAGATATGTCCCCCATGGGTCCCGGACTRAGAGACAGCGGGTGTGTATCACTAGGTCAGACATGCATCATTATACTTGACATTTCATTCCATTTATTGCACATACTTATCATTAGTGAACTTGATATCKTATTTTGCTGATCTTCTGATTGCCTTTCTGCGAAACTTGTGATTGATTAATATTGAGCTTGTTATTGCGGATATGTAATTTGTTGAAGTATTCTTGTTGAGGATATGTAATTTGTTGAAGTGTTGTTGTTGAGGATATGT…
CTTGGCTGCCTTCATGCCTGATTCTATTCACTCGTCTTCCTATGTCTTGGATCAGGTAAGTAATACAGTAAAACCTCTATAAATTAATAATCTCTCTAAAATAATATTTTCCTTTTGTTTCGATTTGGGCCAATGGAAAAAATCATCAATTTCAATAAGATAATAAGATAATATATTTTCAGAAAATCCTTATATAAATATGTGGTCCCATTAACATCACAAATTAATAATTCTTTAATGTACAAATATATCTAAGACAATTTAGTGGAATATGATTATATTGTGATATGATTTTTCTTAAAATTTAGATATAGTTGAAGCTCATCTCTAACATTTCTTATTGCATCCAAAAGCTCTGGTGTTGTCTTTTCGAATTGCACTATAAAATTGCGAAGAATT…
>BGV006347
TTAAGAGGATGTACCATTTCGAGGGACGTATCGCGCGCCGCGATGGATACTATATTTCGAGGGACGTATCGCGCGCCGCGATGGTTACTATTATCGAGGGTCGTGTCGTGCGCCGCGACAGATGCATGGACAGATATGTCCCCCATGGGTCCCGGACTAAGAGACAGTGGGTGTGTATCACTAGGTCAGACATGCATCATTATACTTGACATTTCATTCCATTTATTGCACATACTTATCATTAGTGAACTTGATATCGTATTTTGCTGATCTTCTGATTGCCTTTCTGCGAAACTTGTGATTGATTAATATTGAGCTTGTTATTGCGGATATGTAATTTGTTGAAGTATTCTTGTTGAGGATATGTAATTTGTTGAAGTGTTGTTGTTGAGGATATGT…
TGTGCTTCATTCAAAAAATATTTGCACAACTGCTTTCAGCTGAAGGATTTGGGGCCTTTAAAATATTTYTTGGGMATCGAATGTGCCCGTTCGTCAACTGATTTAGTGTTGTGCCAAYGCAAATACGCACTRGAAATTCTGCAGGAGGCCGGACTCACTGACTGCAAACCAGCCTCGACTCYKTTGTCTCCWGGTCAYGGCCTGGCCACGTCGACCAGCGCACCAATTCGCGATCCCAGCAAATATCGYYGRWTGGTTGGTCGTCTCATCTATWTGACAATTACGCGYCCGGACTTGGCYTATTYGGTACATCTSYTGTCCCAGTTTATGCACGAGCCCAGAGTTGACCATCTCAATGCTGCTATGCGAGTGCTACGCTACATCAARGGTCATCMAGGT…
>BGV006353
TTAAGAGGATGTACCATTTCGAGGGACGTATCGCGCGCCGCGATGGATACTATATTTCGAGGGACGTATCGCGCGCCGCGATGGTTACTATTATCGAGGGTCGTGTCGTGCGCCGCGACAGATGCATGGACAGATATGTCCCCCATGGGTCCCGGACTAAGAGACAGTGGGTGTGTATCACTAGGTCAGACATGCATCATTATACTTGACATTTCATTCCATTTATTGCACATACTTATCATTAGTGAACTTGATATCGTATTTTGCTGATCTTCTGATTGCCTTTCTGCGAAACTTGTGATTGATTAATATTGAGCTTGTTATTGCGGATATGTAATTTGTTGAAGTATTCTTGTTGAGGATATGTAATTTGTTGAAGTGTTGTTGTTGAGGATATGT…
CGGACTCACTGACTGCAAACCAGCCTCGACTCCTTTGTCTCCAGGTCATGGCCTGGCCACGTCGACCAGCGCACCAATTCGCGATCCCAGCAAATATCGCTGGTTGGTTGGTCGTCTCATCTATWTGACAATTACGCGYCCGGACTTGGCYTATTYGGTACATCTSYTGTCCCAGTTTATGCACGAGCCCAGAGTTGACCATCTCAATGCTGCTATGCGAGTGCTACGCTACATCAARGGTCATCMAGGTCAGGGCATTCTTCTCAGAGCAGACAGTAACTTACAGATTATGGCTTATTGTGACTCRGATYGGGCTACATGTCCAMTMTCCAGAAAGTYTGTCAGCGGSTATTTTGTTATGTTGGGGCGATCTCYYATTTCTTGGAAGACCAAGAAACA…
>BGV006363
TTAAGAGGATGTACCATTTCGAGGGACGTATCGCGCGCCGCGATGGATACTATATTTCGAGGGACGTATCGCGCGCCGCGATGGTTACTATTATCGAGGGTCGTGTCGTGCGCCGCGACAGATGCATGGACAGATATGTCCCCCATGGGTCCCGGACTRAGAGACAGCGGGTGTGTATCACTAGGTCAGACATGCATCATTATACTTGACATTTCATTCCATTTATTGCACATACTTATCATTAGTGAACTTGATATCGTATTTTGCTGATCTTCTGATTGCCTTTCTGCGAAACTTGTGATTGATTAATATTGAGCTTGTTATTGCGGATATGTAATTTGTTGAAGTATTCTTGTTGAGGATATGTAATTTGTTGAAGTGTTGTTGTTGAGGATATGT…
GTTGCAATTCTACTGCCATATACAATTCTACATATAATCTGCACTGAGGATAAAGCCATGCCAAAAGAATTCCAGCAATGGCAAATTGATAACATTGAATCCGTCACCGACGTAAAGGAGATTAAAGGTGCTGATCATATGGCAATGCTATATATGCCCAAACAACTTTGTGACACTCTATTGGAGATTGTCCAAAAGTACAATTGATCCATCTTCTACTCTCTTTTGAACAATTAGTTGTTGTTGCTTTCAATTGGAAAAAAACACATGTTTGTGTTCGTGGTGAAGTATCAATAAAATGTTTTAGACTTGTTTGACAAAACTATATTCTCTTTTAACGGTTAAATGTACTTTTATTTACAATCTTCATACAACTATCATGATATGTATACATATTAA…
>BGV006370
TTAAGAGGATGTACCATTTCGAGGGACGTATCGCGCGCCGCGATGGATACTATATTTCGAGGGACGTATCGCGCGCCGCGATGGTTACTATTATCGAGGGTCGTGTCGTGCGCCGCGACAGATGCATGGACAGATATGTCCCCCATGGGTCCCGGACTRAGAGACAGCGGGTGTGTATCACTAGGTCAGACATGCATCATTATACTTGACATTTCATTCCACTTATTGCACATACTTATCATTAGTGAACTTGATATCGTATTTTGCTGATCTTCTGATTGCCTTTCTGCGAAACTTGTGATTGATTAATATTGAGCTTGTTATTGCGGATATGTAATTTGTTGAAGTATTCTTGTTGAGGATATGTAATTTGTTGAAGTGTTGTTGTTGAGGATATGT…
GATGCAAACAATGAATTGGTTGGACACCCGATTTGTATCATATGGTTCCCCTGAAGAGCCTCTGCCATCCATTTTTTTTGGGCCCAAGTTCTTGGCTTACAATCTTTATCAATTATGCCCTCCTGAGGTAAGCTTTATTAAGCACGTTCAAATATTTTATTTAGACACTTAAATTAAGTTTTCTTTTAATTTAATATTTTAATTCCTAATAAAGTGTTCTGTTTAGCTTACAGTATAAATTTTGGGGAAAAAATTGTTTGTGTTCTCCTTCGTCTATTAGATAGTTAAGTAAACCACACAAAATATGTTTATCTCCTTTAGTTACATGCATCAACATCAAACAAAAAAACCCAGAGGTTTTATGACTTACTAAGGTGAATACATATAATTAAAAAGGAG…
>BGV006454
TTAAGAGGATGTACCATTTCGAGGGACGTATCGCGCGCCGCGATGGATACTATATTTCGAGGGACGTATCGCGCGCCGCGATGGTTACTATTATCGAGGGTCGTGTCGTGCGCCGCGACAGATGCATGGACAGATATGTCCCCCATGGGTCCCGGACTRAGAGACAGYGGGTGTGTATCACTAGGTCAGACATGCATCATTATACTTGACATTTCATTCCATTTATTGCACATACTTATCATTAGTGAACTTGATATCGTATTTTGCTGATCTTCTGATTGCCTTTCTGCGAAACTTGTGATTGATTAATATTGAGCTTGTTATTGCGGATATGTAATTTGTTGAAGTATTCTTGTTGAGGATATGTAATTTGTTGAAGTGTTGTTGTTGAGGATATGT…
TGTGTCCCTCAATCTTTCTTTTGGTCTAAAGTGATGATCACTTTTTTTTTAATTTTTTTTTCAATTATATTAGGTTAATAGGTTCTGAATTGGTAAACTATTTTAACTTGTGCTACCATATTTAATGAAAAAGAGATGCTAGTAGGAGAATCTCAGTGGCGTTTGAGACATGATGGTTAACTATTTGAATTTTTACTGTATATAATTTAAGATTATAAAATTAAATTTTTATTTAATTATTTTATTAAATTTGTTCTAAATCAAATTAGGTTATTTTTAATTTAACGGAGGGAGTATGTTATTATGAAAAAGTCTTTAGCTTTTCAATGGTAAGGAAGGAGGATGAATAAAAGTTGTAGTGGAATGTTACGATCAATAGAGATTTTGAATTCGAACTCT…
>BGV006457
TTAAGAGGATGTACCATTTCGAGGGACGTATCGCGCGCCGCGATGGATACTATATTTCGAGGGACGTATCGCGCGCCGCGATGGTTACTATTATCGAGGGTCGTGTCGTGCGCCGCGACAGATGCATGGACAGATATGTCCCCCATGGGTCCCGGACTRAGAGACAGCGGGTGTGTATCACTAGGTCAGACATGCATCATTATACTTGACATTTCATTCCATTTATTGCACATACTTATCATTAGTGAACTTGATATCGTATTTTGCTGATCTTCTGATTGCCTTTCTGCGAAACTTGTGATTGATTAATATTGAGCTTGTTATTGCGGATATGTAATTTGTTGAAGTATTCTTGTTGAGGATATGTAATTTGTTGAAGTGTTGTTGTTGAGGATATGT…
AATAACTTACTAATATATGAATAAGCATGTTTAAAGATAAGATTATCATTGATACATCAAGCCAAAGAGTAAATCAAAAATAATCTCAAAGTATTATTAATCTCAATATTACTATTATTATTAATACACATTGTTCGATATTATTCTTTCTTATTTAATATAGCATATAGCTTCTCTAGTTTTATTAATCATCCTTTTTTTTTTAATTTTCTTCAGTTATTTTTTTTTTTGTCGATTGTAATAATTTTGATAAATATTGATAAACCGTAAATAATAGGTGAATTTAAAATATGTGATCTTGATATGATGAATTAGATGTGATTAATCTGTTCGTTAGAAAATAAAAAACACATTATTTATGTTGATTGTGAATGATATGTTTTATTCATAAACCCAATT…
>BGV006478
TTAAGAGGATGTACCATTTCGAGGGACGTATCGCGCGCCGCGATGGATACTATATTTCGAGGGACGTATCGCGCGCCGCGATGGTTACTATTATCGAGGGTCGTGTCGTGCGCCGCGACAGATGCATGGACAGATATGTCCCCCATGGGTCCCGGACTGAGAGACAGCGGGTGTGTATCACTAGGTCAGACATGCATCATTATACTTGAATTGCACATACTTACCATTAGTGAACTTGATATCTTATTTTGCTGATCTTCTGATTGCCTTTCTGCGAAACTTGTGATTGATTAATATTGAGCTTGTTATTGCGGATATRTAATTTGTTGAAGTATTCTTGTTGAGGATATGTAATTTGTTGAAGTGTTGTTGTTGAGGATATGTAATTTTTCTAAGTGT…
AACAACTTTGTGACACTCTATTGGAGATTGTCCAAAAGTACAATTGATCCATCTTCTACTCTCTTTTGAACAATTAGTTGTTGTTGCTTTCAATTGGAAAAAAACACATGTTTGTGTTCGTGGTGAAGTATCAATAAAATGTTTTAGACTTGTTTGACAAAACTATATTCTCTTTTAACGGTTAAATGTACTTTTATTTACAATCTTCATACAACTATCATGATATGTATACATATTAATTATATGAGATCTTGAGACGGATGAATATGTCTAGTAAATTGTATGATCATAATATATATTTGGAAAAATAATAAGTTAATTCATGTAATTCATGTCTCAATATAAAGATTGATGATACATCTTTTCTAGAATGTTATAAATTTTTATTGTATTAAAACT…
>BGV006767
TTAAGAGGATGTACCATTTCGAGGGACGTATCGCGCGCCGCGATGGATACTATATTTCGAGGGACGTATCGCGCGCCGCGATGGTTACTATTATCGAGGGTCGTGTCGTGCGCCGCGACAGATGCATGGACAGATATGTCCCCCATGGGTCCCGGACTGAGAGACAGYGGGTGTGTATCACTAGGTCAGACATGCATCATTATCCTTGACATATTGCACATACTTATCATTAGTGAACTTGATATCGTATTTTGCTGATCTTCTGATTGCCTTTCTGCGAAACTTGTGATTGATTAATATTGAGCTTGTTATTGCGGATATGTAATTTGTTGAAGTATTCTTGTTGAGGATATGTAATTTGTTGAAGTGTTGTTGTTGAGGATATGTAATTTTTCTAAG…
TCATATAAGTTTGATTTGTAACAAAAAAAGAAGTACATGAAAGTAAGAAATATTTCATTGAAATTTTTATTTTTTATTTTCTCTATTTTTGTCTATATAAATTCGTATTTGATTTGTGAAGGAAACTAACATGTAACAAAAAAAAGTACATGAAGTTAATAAATATATCATTCTCAAGTCCTTATTTTTTCATTTCCTTTATTTTGTCTATATAGATTCATATTTATTTTCATGAAGATTCACATACAAAGTTATAGTTTCTCTTCTCCATAATACTTGTTTGTGAATTAGCTAACATGTAACAAAATAAAGTATATGAAGGTAAGATATATTTTATTCTTAAGTCTTTCTTTTTATTTTTATGTACTTAGACATGCTTTCTTAATATATATTTTTATG…
>BGV006753
TTAAGAGGATGTACCATTTCGAGGGACGTATCGCGCGCCGCGATGGATACTATATTTCGAGGGACGTATCGCGCGCCGCGATGGTTACTATTATCGAGGGTCGTGTCGTGCGCCGCGACAGATGCATGGACAGATATGTCCCCMATGGGTCTCAAACTTCGAGATAGTGGGTGTGTATCACTAGGTCAGACATGCATCATTATACTTGACATTGCATTCCATTCATTGCACATACTTATCATTAGTGAACTTGATATCGTATTTTGCTGATCTTCTGATTGCCTTTCTGCGAAACTTGTGATTGATTAATATTGAGCTTGTTATTGCGGATATGTAATTTGTTGAAGTATTCTTGTTGAGGATATGTAATTTGTTGAAGTGTTGTTGTTGAGGATATGT…
GATTTAAATTTATAAGCTTATGTGTCTTATGAAATTCCTTTATTTTGCCTATAAATTTATATTAGTTTCATGAAGATTCACATTCATAATTATTCTTTCTTTTTCATCATATAAGTTTGATTTGTAACAAAAAAAGAAGTACATGAAAGTAAGAAATATTTCATTGAAATTTTTATTTTTTATTTCCTCTATTTTTGTCTATATAAATTCGTATTTGATTTGTGAAGGAAACTAACATGTAACAAAAAAAAGTACATGAAGTTAATAAATATATCATTCTCAAGTCCTTATTTTTTCATTTCCTTTATTTTGTCTATATAGATTCATATTTATTTTCATGAAGATTCACATACAAAGTTATAGTTTCTCTTCTCCATAATACTTGTTTGTGAATTAGCT…
>BGV006768
TTAAGAGGATGTACCATTTCGAGGGACGTATCGCGCGCCGCGATGGATACTATATTTCGAGGGACGTATCGCGCGCCGCGATRRWTACTAWTATYGAGGGTCRTGTCGTGYGCCGCGAMAGATGCATGGACAGATATGTCCCCCATGGGTCCCGGACTTCGAGATAGTGGGTGTGTATCACTAGGTCAGACATGCATCATTATATTCCATTCATTGCACATACTTATCATTAGTGAACTTGATATCGTATTTTGCTGATCTTCTGATTGCCTTTCTGCGAAACTTGTGATTGATTAATATTGAGCTTGTTATTGCGGATATGTAATTTGTTGAAGTATTCTTGTTGAGGATATGTAATTTGTTGAAGTGTTGTTGTTGAGGATATGTAATTTTTCTAAG…
TACTTGTTTGTGAATTAGCTAACATGTAACAAAATAAAGTATATGAAGGTAAGATATATTTTATTCTTAAGTTTTTCTTTTTATTTTTATGTACTTAGACATGCTTTCTTAATATATATTTTTATGTTTGTATTATAATTTATCAAGTAAGTATGATTAAAAAATTCTCTTTAATTCTTAACAATGTTTTGTCCATATGCAATTACTCTTTCTAATAGTTAGTTTTCCATATATAATATAGTTTGATTATAATATTTGTTAGATTTTAAGAAATAATTATTATTTAGTATTGTTATTACTATTGAAAAGATAATATATAAATATATTAAATATGGTTTATATTCCATTCTTTCTTTTGACATAATTATTTTTAATTCGTATATTATTTTTTTTATTCAG…
>BGV006775
TTAAGAGGATGTACCATTTCGAGGGACGTATCGCGCGCCGCGATGGATACTATATTTCGAGGGACGTATCGCGCGCCGCGATGGTTACTATTATCGAGGGTCGTGTCGTGCGCCGCGACAGATGCATGGACAGATATGTCCCCCATGGGTCCCGGACTAGAGAYAGYGGGTGTGTATCACTAGGTCAGACATGCATCATTATACTTGACTTCCATTCATTGCACATACTTATCATTAGTGAACTTGATATCGTATTTTGCTGATCTTCTGATTGCCTTTCTGCGAAACTTGTGATTGATTAATATTGAGCTTGTTATTGYGGATATGTAATTTGTTGAAGTATTMTTGTTGAGGATATGTAATTTGTTGAAGTGTTGTTGTTGAGGATATGTAATTTTT…
TATATGTAAGTGTGAAATCACAAAGGTAAAGCAGACATGTTAACCTTCACCTATATGATTATTTCACTTATATATAAATAGTAGAAAGCAAATGCGTATTTTTTATAATCTCTCTCTCTCTCTCTCTCTCTCTCTCTCTCTCTCTCTCTATATATATATATATATATATATATATGATGTGACACCTCTCCATGACCTCCATTTGCATTTAGCTTTTTCCTTCTTTTTTTTTTTATTTGTTTATCTCACTTCTAATCATGAAGTCATAGTATTTTTTTTTATATATTTTAAGTATTTTTATTTTTGAATTTATTCACTAGGAGTTACTACACTCATGACTTGCCCCTCTTTAATTTTTACTTTTAATAATATTCATGACTCTCATAATTTTTATATTCA…
>BGV006777
TTAAGAGGATGTACCATTTCGAGGGACGTATCGCGCGCCGCGATGGATACTATATTTCGAGGGACGTATCGCGCGCCGCGATGGTTACTATTATCGAGGGTCGTGTCGTGCGCCGCGACAGATGCATGGACAGATATGTCCCCCATGGGTCCCGGACTAAGAGACAGTGGGTGTGTATCACTAGGTCAGACATGCATCATTATACTTGACATTTCATTCCATTTATTGCACATACTTATCATTAGTGAACTTGATATCGTATTTTGCTGATCTTCTGATTGCCTTTCTGCGAAACTTGTGATTGATTAATATTGAGCTTGTTATTGCGGATATGTAATTTGTTGAAGTATTCTTGTTGAGGATATGTAATTTGTTGAAGTGTTGTTGTTGAGGATATGT…
TCTGACAATGGTACCGAATTCTTGAATAACCCTCTTCGTCAGTTCTACCACGACATGGGCGTCCTTGTCCAAACATCATGTGTAGGAACCCCCCAACAAAATGGGAGAGTCGAGCGCAAACACCGTCACATTTTAAACGTGGCACGTTCCTTAATGTTCCAAGCGTCGCTACCAGTCGAATTTTGGGGGGAATGTGTCCGTACTGCAGTTTACCTTATTAATCGCACACCTAGCCGTGTCCTCGGTGGCAAGTCTCCATTCGAAATGCTAAATACAACTCCACCAGATATCCCACTTGCGTGTTTTCGGGTGTATCTGTTTTATCCGCAATATCCAGCGTCCACCCAACAAATTCGCCCCTCGCAGTATAAAATGTATGTTCCTAGGTTATCCTTCCGG…
>BGV006779
TTAAGAGGATGTACCATTTCGAGGGACGTATCGCGCGCCGCGATGGATACTATATTTCGAGGGACGTATCGCGCGCCGCGATGGTTACTATTATCGAGGGTCGTGTCGTGCGCCGCGACAGATGCATGGACAGATATGTCCCCCATGGGTCCCGGACTGAGAGACAGCGGGTGTGTATCACTAGGTCAGACATGCATCATCATTAGTGAACTTGATATCGTATTTTGCTGATCTTCTGATTGCCTTTCTGCGAAACTTGTGATTGATTAATATTGAGCTTGTTATTGCGGATATGTAATTTGTTGAAGTATTCTTGTTGAGGATATGTAATTTGTTGAAGTGTTGTTGTTGAGGATATGTAATTTTTCTAAGTGTTGTTGTTGAGCTACGTGCTATGTA…
TTGTCTATATAGATTCATATTTATTTTCATGAAGATTCACATACAAAGTTATAGTTTCTCTTCTCCATAATACTTGTTTGTGAATTAGCTAACATGTAACAAAATAAAGTATATGAAGGTAAGATATATTTTATTCTTAAGTTTTTCTTTTTATTTTTATGTACTTAGACATGCTTTCTTAATATATATTTTTATGTTTGTATTATAATTTATCAAGTAAGTATGATTAAAAAATTCTCTTTAATTCTTAACAATGTTTTGTCCATATGCAATTACTCTTTCTAATAGTTAGTTTTCCATATATAATATAGTTTGATTATAATATTTGTTAGATTTTAAGAAATAATTATTATTTAGTATTGTTATTACTATTGAAAAGATAATATATAAATATATTAA…
>BGV006792
TTAAGAGGATGTACCATTTCGAGGGACGTATCGCGCGCCGCGATGGATACTATATTTCGAGGGACGTATCGCGCGCCGCGATGGTTACTATTATCGAGGGTCGTGTCGTGCGCCGCGACAGATGCATGGACAGATATGTCCCCCATGGGTCCCGGACTGAGAGACAGCGGGTGTGTATCACTAGATTGCACATACTTATCATTAGTGAACTTGATATCGTATTTTGCTGATCTTCTGATTGCCTTTCTGCGAAACTTGTGATTGATTAATATTGAGCTTGTTATTGCGGATATGTAATTTGTTGAAGTATTCTTGTTGAGGATATGTAATTTGTTGAAGTGTTGTTGTTGAGGATATGTAATTTTTCTAAGTGTTGTTGTTGAGCTACGTGCTATGTAA…
TGCTAGAGTTTTTAAAATTTTGATTTATGTAAATAATTTAGCTAAATGTATTATATTGTCAATGCTAATCATTTGATCCTTTAATATTCTATTTTCTCTTTGTTATGAAAAAAATAAATATAATTATTTCATTTTAACAACAACAAAATTTATGATGATTAGTTTCACTTTTATTATAAGTTATAAAAAGTAATTGAAAAATATATTATTATTTTCATGATGTCATTTTTTGCATATCTAACAATCTGTCGTCGTTCTTTTTGCTTTGAAATGTTTTATAATTTTTATGTAGTCACCAATTATTATATTTTTTCTATTCATTTTTTGTATTTTTACACCTTATTTTTATTTTTTTATTTTACAAATAAAATCAATCCATTTAGTGGCTAATAAAATTAT…
>BGV006806
TTAAGAGGATGTACCATTTCGAGGGACGTATCGCGCGCCGCGATGGATACTATATTTCGAGGGACGTATCGCGCGCCGCGATGGTTACTATTATCGAGGGTCGTGTCGTGCGCCGCGACAGATGCATGGACAGATATGTCCCCCATGGGTCCCGGACTAAGAGACAGTGGGTGTGTATCACTAGGTCAGACATGCATCATTATACTTGACATTTCATTCCATTTATTGCACATACTTATCATTAGTGAACTTGATATCGTATTTTGCTGATCTTCTGATTGCCTTTCTGCGAAACTTGTGATTGATTAATATTGAGCTTGTTATTGCGGATATGTAATTTGTTGAAGTATTCTTGTTGAGGATATGTAATTTGTTGAAGTGTTGTTGTTGAGGATATGT…
CCAAGCGTCGCTACCAGTCGAATTTTGGGGGGAATGTGTCCGTACTGCAGTTTACCTTATTAATCGCACACCTAGCCGTGTCCTCGGTGGCAAGTCTCCATTCGAAATGCTAAATACAACTCCACCAGATATCCCACTTGCGTGTTTTCGGGTGTATCTGTTTTATCCGCAATATCCAACGTCCACCCAACAAATTCGCCCCTCGCAGTATAAAATGTATGTTCCTAGGTTATCCTTCCGGGACGAAAGGTTGGCGGGTATACGATTTGGAAACTCATCGCTTCTTTCATACGCGTGACATCGCGTTTGATGAAACGATGTTTCCGTTCGCACCTACACCTACCAACCAGCAGCCCACGCAACACACACCAACAGTCCCAAGAACAGCAGATTTTCCCG…
>BGV006852
TTAAGAGGATGTACCATTTCGAGGGACGTATCGCGCGCCGCGATGGATACTATATTTCGAGGGACGTATCGCGCGCCGCGATGGTTACTATTATCGAGGGTCRTGTCGTGCGCCGCGACAGATGCATGGACAGATATGTCCCCCATGGGTCCCGGACTKMGAGAYAGYGGGTGTGTATCACTAGGTCAGACATGCATCATTATAATTGCACATACTTATCATTAGTGAACTTGATATCGTATTTTGCTGATCTTCTGATTGCCTTTCTGCGAAACTTGTGATTGATTAATATTGAGCTTGTTATTGCGGATATGTAATTTGTTGAAGTATTMTTGTTGAGGATATGTAATTTGTTGAAGTGTTGTTGTTGAGGATATGTAATTTTTCTAAGTGTTGTTG…
ATGTAACAAAAAAAAGTACATGAAGTTAATAAATATATCATTCTCAAGTCCTTATTTTTTCATTTCCTTTATTTTGTCTATATAGATTCATATTTATTTTCATGAAGATTCACATACAAAGTTATAGTTTCTCTTCTCCATAATACTTGTTTGTGAATTAGCTAACATGTAACAAAATAAAGTATATGAAGGTAAGATATATTTTATTCTTAAGTTTTTCTTTTTATTTTTATGTACTTAGACATGCTTTCTTAATATATATTTTTATGTTTGTATTATAATTTATCAAGTAAGTATGATTAAAAAATTCTCTTTAATTCTTAACAATGTTTTGTCCATATGCAATTACTCTTTCTAATAGTTAGTTTTCCATATATAATATAGTTTGATTATAATATT…
>BGV006825
TTAAGAGGATGTACCATTTCGAGGGACGTATCGCGCGCCGCGATGGATACTATATTTCGAGGGACGTATCGCGCGCCGCGATGGTTACTATTATCGAGGGTCGTGTCGTGCGCCGCGACAGATGCATGGACAGATATGTCCCCCATGGGTCCCGGACTAAGAGACAGTGGGTGTGTATCACTAGGTCAGACATGCATCATTATACTTGACATTTCATTCCATTTATTGCACATACTTATCATTAGTGAACTTGATATCGTATTTTGCTGATCTTCTGATTGCCTTTCTGCGAAACTTGTGATTGATTAATATTGAGCTTGTTATTGCGGATATGTAATTTGTTGAAGTATTCTTGTTGAGGATATGTAATTTGTTGAAGTGTTGTTGTTGAGGATATGT…
GGGCGTCCTTGTCCAAACATCATGTGTAGGAACCCCCCAACAAAATGGGAGAGTCGAGCGCAAACACCGTCACATTTTAAACGTGGCACGTTCCTTAATGTTCCAAGCGTCGCTACCAGTCGAATTTTGGGGGGAATGTGTCCGTACTGCAGTTTACCTTATTAATCGCACACCTAGCCGTGTCCTCGGTGGCAAGTCTCCATTCGAAATGCTAAATACAACTCCACCAGATATCCCACTTGCGTGTTTTCGGGTGTATCTGTTTTATCCGCAATATCCAACGTCCACCCAACAAATTCGCCCCTCGCAGTATAAAATGTATGTTCCTAGGTTATCCTTCCGGGACGAAAGGTTGGCGGGTATACGATTTGGAAACTCATCGCTTCTTTCATACGCGTG…
>BGV006828
TTAAGAGGATGTACCATTTCGAGGGACGTATCGCGCGCCGCGATGGATACTATATTTCGAGGGACGTATCGCGCGCCGCGATGGTTACTATTATCGAGGGTCGTGTCGTGCGCCGCGACAGATGCATGGACAGATATGTCCCCCATGGGTCCCGGACTGAGAGACAGCGGGTGTGTATCACTAGGTCAGACATGCATCATTATACTTGACATTGCATTCCATTCATTGCACATACTTATCATTAGTGAACTTGATATCGTATTTTGCTGATCTTCTGATTGCCTTTCTGCGAAACTTGTGATTGATTAATATTGAGCTTGTTATTGCGGATATGTAATTTGTTGAAGTATTCTTGTTGAGGATATGTAATTTGTTGAAGTGTTGTTGTTGAGGATATGT…
GATTATAATATTTGTTAGATTTTAAGAAATAATTATTATTTAGTATTGTTATTACTATTGAAAAGATAATATATAAATATATTAAATATGGTTTATATTCCATTCTTTCTTTTGACATAATTATTTTTAATTCGTATATTATTTTTTTTATTCAGTTGGTTGTATATATGAAGAGTTTGACATATGGATCAAAACATGATGGCGGATCTCTTTACAAAGGAAGATGGTACAAGGAAAAAAAAGAAGCATAATTAGAGATTATTTTTTCACTTTGAAATTTATGAGCAACTTAGTTACTTTTGCTAGAGTTTTTAAAATTTTGATTTATGTAAATAATTTAGCTAAATGTATTATATTGTCAATGCTAATCATTTGATCCTTTAATATTCTATTTTCTCT…
>BGV006859
TTAAGAGGATGTACCATTTCGAGGGACGTATCGCGCGCCGCGATGGATACTATATTTCGAGGGACGTATCGCGCGCCGCGATGGTTACTATTATCGAGGGTCGTGTCGTGCGCCGCGACAGATGCATGGACAGATATGTCCCCCATGGGTCCCGGACTAAGAGACAGTGGGTGTGTATCACTAGGTCAGACATGCATCATTATACTTGACATTTCATTCCATTTATTGCACATACTTATCATTAGTGAACTTGATATCGTATTTTGCTGATCTTCTGATTGCCTTTCTGCGAAACTTGTGATTGATTAATATTGAGCTTGTTATTGCGGATATGTAATTTGTTGAAGTATTCTTGTTGAGGATATGTAATTTGTTGAAGTGTTGTTGTTGAGGATATGT…
CGTCGCTACCAGTCGAATTTTGGGGGGAATGTGTCCGTACTGCAGTTTACCTTATTAATCGCACACCTAGCCGTGTCCTCGGTGGCAAGTCTCCATTCGAAATGCTAAATACAACTCCACCAGATATCCCACTTGCGTGTTTTCGGGTGTATCTGTTTTATCCGCAATATCCAGCGTCCACCCAACAAATTCGCCCCTCGCAGTATAAAATGTATGTTCCTAGGTTATCCTTCCGGGACGAAAGGTTGGCGGGTATACGATTTGGAAACTCATCGCTTCTTTCATACGCGTGACATCGCGTTTGATGAAACGATGTTTCCGTTCGCACCTACACCTACCAACCAGCAGCCCACGCAACACACACCAACAGTCCCAAGAACAGCAGATTTTCCCGTCACT…
>BGV006865
TTAAGAGGATGTACCATTTCGAGGGACGTATCGCGCGCCGCGATGGATACTATATTTCGAGGGACGTATCGCGCGCCGCGATGGTTACTATTATCGAGGGTCGTGTCGTGCGCCGCGACAGATGCATGGACAGATATGTCCCCCATGGGTCCCGGACTAAGAGACAGTGGGTGTGTATCACTAGGTCAGACATGCATCATTATACTTGACATTTCATTCCATTTATTGCACATACTTATCATTAGTGAACTTGATATCGTATTTTGCTGATCTTCTGATTGCCTTTCTGCGAAACTTGTGATTGATTAATATTGAGCTTGTTATTGCGGATATGTAATTTGTTGAAGTATTCTTGTTGAGGATATGTAATTTGTTGAAGTGTTGTTGTTGAGGATATGT…
CCGAATTCTTGAATAACCCTCTTCGTCAGTTCTACCACGACATGGGCGTCCTTGTCCAAACATCATGTGTAGGAACCCCCCAACAAAATGGGAGAGTCGAGCGCAAACACCGTCACATTTTAAACGTGGCACGTTCCTTAATGTTCCAAGCGTCGCTACCAGTCGAATTTTGGGGGGAATGTGTCCGTACTGCAGTTTACCTTATTAATCGCACACCTAGCCGTGTCCTCGGTGGCAAGTCTCCATTCGAAATGCTAAATACAACTCCACCAGATATCCCACTTGCGTGTTTTCGGGTGTATCTGTTTTATCCGCAATATCCAGCGTCCACCCAACAAATTCGCCCCTCGCAGTATAAAATGTATGTTCCTAGGTTATCCTTCCGGGACGAAAGGTTGG…
>BGV006881
TTAAGAGGATGTACCATTTCGAGGGACGTATCGCGCGCCGCGATGGATACTATATTTCGAGGGACGTATCGCGCGCCGCGATGGTTACTATTATCGAGGGTCGTGTCGTGCGCCGCGACAGATGCATGGACAGATATGTCCCCCATGGGTCCCGGACTGAGAGACAGCGGGTGTGTATCACTAGGTCAGACATGCATCATTATTTGCACATAYTTATCATTAGTGAACTTGATATCGTATTTTGCTGATCTTCTGATTGCCTTTCTGCGAAACTTGTGATTGATTAATATTGAGCTTGTTATTGCGGATATGTAATTTGTTGAAGTATTCTTGTTGAGGATATGTAATTTGTTGAAGTGTTGTTGTTGAGGATATGTAATTTTTCTAAGTGTTGTTGTT…
ATTTTTTTTTATATATTTTAAGTATTTTTATTTTTGAATTTATTCACTAGGAGTTACTACACTCATGACTTGCCCCTCTTTAATTTTTACTTTTAATAATATTCATGACTCTCATAATTTTTATATTCATAACCTCCGATTTAAATTTATAAGTTTATGTGTCTTATGAAATTCCTTTATTTTGCCTATAAATTTATATTAGTTTCATGAAGATTCACATTCATAATTATTCTTTCTTTTTCATCATATAAGTTTGATTTGTAACAAAAAAAGAAGTACATGAAAGTAAGAAATATTTCATTGAAATTTTTATTTTTTATTTTCTCTATTTTTGTCTATATAAATTCGTATTTGATTTGTGAAGGAAACTAACATGTAACAAAAAAAAGTACATGAAGT…
>BGV006896
TTAAGAGGATGTACCATTTCGAGGGACGTATCGCGCGCCGCGATGGATACTATATTTCGAGGGACGTATCGCGCGCCGCGATGGTTACTATTATCGAGGGTCGTGTCGTGCGCCGCGACAGATGCATGGACAGATATGTCCCCCATGGGTCCCGGACTGAGAGACAGCGGGTGTGTATCACTAGGTCAGACATGCATCATTATATTGCACATACTTATCATTAGTGAAYTTGATATCGTATTTTGCTGATCTTCTGATTGCCTTTCTGCGAAACTTGTGATTGATTAATATTGAGCTTGTTATTGCGGATATGTAATTTGTTGAAGTATTCTTGTTGAGGATATGTAATTTGTTGAAGTGTTGTTGTTGAGGATATGTAATTTKTCTAAGTGTTGTTGT…
TTCTTTTTATTTTTATGTACTTAGACATGCTTTCTTAATATATATTTTTATGTTTGTATTATAATTTATCAAGTAAGTATGATTAAAAAATTCTCTTTAATTCTTAACAATGTTTTGTCCATATGCAATTACTCTTTCTAATAGTTAGTTTTCCATATATAATATAGTTTGATTATAATATTTGTTAGATTTTAAGAAATAATTATTATTTAGTATTGTTATTACTATTGAAAAGATAATATATAAATATATTAAATATGGTTTATATTCCATTCTTTCTTTTGACATAATTATTTTTAATTCGTATATTATTTTTTTTATTCAGTTGGTTGTATATATGAAGAGTTTGACATATGGATCAAAACATGATGGCGGATCTCTTTACAAAGGAAGATGGTA…
>BGV006867
TTAAGAGGATGTACCATTTCGAGGGACGTATCGCGCGCCGCGATGGATACTATATTTCGAGGGACGTATCGCGCGCCGCGATGGTTACTATTATCGAGGGTCGTGTCGTGCGCCGCGACAGATGCATGGACAGATATGTCCCCCATGGGTCCCGGACTGAGAGACAGCGGGTGTGTATCACTAGGTCAGACATGCATCATTATACTTGACATTATCATTAGTGAACTTGATATCGTATTTTGCTGATCTTCTGATTGCCTTTCTGCGAAACTTGTGATTGATTAATATTGAGCTTGTTATTGCGGATATGTAATTTGTTGAAGTATTCTTGTTGAGGATATGTAATTTGTTGAAGTGTTGTTGTTGAGGATATGTAATTTTTCTAAGTGTTGTTGTTGA…
AACAATGTTTTGTCCATATGCAATTACTCTTTCTAATAGTTAGTTTTCCATATATAATATAGTTTGATTATAATATTTGTTAGATTTTAAGAAATAATTATTATTTAGTATTGTTATTACTATTGAAAAGATAATATATAAATATATTAAATATGGTTTATATTCCATTCTTTCTTTTGACATAATTATTTTTAATTCGTATATTATTTTTTTTATTCAGTTGGTTGTATATATGAAGAGTTTGACATATGGATCAAAACATGATGGCGGATCTCTTTACAAAGGAAGATGGTACAAGGTAAAAAAAAGAAGCATAATTAGAGATTATTTTTTCACTTTGAAATTTATGAGCAACTTAGTTACTTTTGCTAGAGTTTTTAAAATTTTGATTTATGTAAA…
>BGV006901
TTAAGAGGATGTACCATTTCGAGGGACGTATCGCGCGCCGCGATGGATACTATATTTCGAGGGACGTATCGCGCGCCGCGATGGTTACTATTATCGAGGGTCGTGTCGTGCGCCGCGACAGATGCATGGACAGATATGTCCCCCATGGGTCCCGGACTAAGAGACAGTGGGTGTGTATCACTAGGTCAGACATGCATCATTATACTTGACATTTCATTCCATTTATTGCACATACTTATCATTAGTGAACTTGATATCGTATTTTGCTGATCTTCTGATTGCCTTTCTGCGAAACTTGTGATTGATTAATATTGAGCTTGTTATTGCGGATATGTAATTTGTTGAAGTATTCTTGTTGAGGATATGTAATTTGTTGAAGTGTTGTTGTTGAGGATATGT…
TTGCGTGTTTTCGGGTGTATCTGTTTTATCCGCAATATCCAACGTCCACCCAACAAATTCGCCCCTCGCAGTATAAAATGTATGTTCCTAGGTTATCCTTCCGGGACGAAAGGTTGGCGGGTATACGATTTGGAAACTCATCGCTTCTTTCATACGCGTGACATCGCGTTTGATGAAACGATGTTTCCGTTCGCACCTACACCTACCAACCAGCAGCCCACGCAACACCCACCAACAGTCCCAAGAMCAGCAGATTTTCCCGTCACTGCCACACCAACAGCCCAACGAACAACAGACTCTCTCGTCACTGTCTCAACCATGTCGCCCAACCCAAGCACTGTTACCATTAACCAGCAGACCAACAATATGCCACAACCAACAACCCCCCCTCCCGTCGAC…
>BGV006906
TTAAGAGGATGTACCATTTCGAGGGACGTATCGCGCGCCGCGATGGATACTATATTTCGAGGGACGTATCGCGCGCCGCGATGGTTACTATTATCGAGGGTCGTGTCGTGCGCCGCGACAGATGCATGGACAGATATGTCCCCCATGGGTCCCGGACTGAGAGACAGCGGGTGTGTATCACTAGGTCAGACATGCATCATTATACTTGACATTCATTGCACATACTTATCATTAGTGAACTTGATATCGTATTTTGCTGATCTTCTGATTGCCTTTCTGCGAAACTTGTGATTGATTAATATTGAGCTTGTTATTGCGGATATGTAATTTGTTGAAGTATTCTTGTTGAGGATATGTAATTTGTTGAAGTGTTGTTGTTGAGGATATGTAATTTKTCTA…
ATGAATCAAACAATTTTTTACATATGTTTCAAGTTGACAATTAATATAGTATCTCTTACACAATTTTTAAATATTTAAAAAATTAAAAAAAAATAAACAAATTAAACAGAAGAACACCGAAAAAAAAGAAAAGAACGCAGCTACCAGATAGGCATGTCGATCATGACCTGCCTGACTATTGGCACTTTATATGTAGTAAACTGCAGATGCATATCTTTTAAAAATATATAAAAGAGTTAAAAAATAAGACAAATAAATTAAAATGATAAAAAAAAATTGCATATGTATATGTAAGTGTGAAATCACAAAGGTAAAGCAGACATGTTAACCTTCACCTATATGATTATTTCACTTATATATAAATAGTAGAAAGCAAATGCGTATTTTTTATATATAAAT…
>BGV006899
TTAAGAGGATGTACCATTTCGAGGGACGTATCGCGCGCCGCGATGGATACTATATTTCGAGGGACGTATCGCGCGCCGCGATGGTTACTATTATCGAGGGTCGTGTCGTGCGCCGCGACAGATGCATGGACAGATATGTCCCCCATGGGTCCCGGACTAAGAGACAGTGGGTGTGTATCACTAGGTCAGACATGCATCATTATACTTGACATTTCATTCCATTTATTGCACATACTTATCATTAGTGAACTTGATATCGTATTTTGCTGATCTTCTGATTGCCTTTCTGCGAAACTTGTGATTGATTAATATTGAGCTTGTTATTGCGGATATGTAATTTGTTGAAGTATTCTTGTTGAGGATATGTAATTTGTTGAAGTGTTGTTGTTGAGGATATGT…
AATGTTCCAAGCGTCGCTACCAGTCGAATTTTGGGGGGAATGTGTCCGTACTGCAGTTTACCTTATTAATCGCACACCTAGCCGTGTCCTCGGTGGCAAGTCTCCATTCGAAATGCTAAATACAACTCCACCAGATATCCCACTTGCGTGTTTTCGGGTGTATCTGTTTTATCCGCAATATCCAACGTCCACCCAACAAATTCGCCCCTCGCAGTATAAAATGTATGTTCCTAGGTTATCCTTCCGGGACGAAAGGTTGGCGGGTATACGATTTGGAAACTCATCGCTTCTTTCATACGCGTGACATCGCGTTTGATGAAACGATGTTTCCGTTCGCACCTACACCTACCAASCAGCAGCCCACGCACAGTCCCAAGAACMGCAGATTTTCCCGKCACT…
>BGV006904
TTAAGAGGATGTACCATTTCGAGGGACGTATCGCGCGCCGCGATGGATACTATATTTCGAGGGACGTATCGCGCGCCGCGATGGTTACTATTATCGAGGGTCGTGTCGTGCGCCGCGACAGATGCATGGACAGATATGTCCCCCATGGGTCCCGGACTAAGAGACAGTGGGTGTGTATCACTAGGTCAGACATGCATCATTATACTTGACATTTCATTCCATTTATTGCACATACTTATCATTAGTGAACTTGATATCGTATTTTGCTGATCTTCTGATTGCCTTTCTGCGAAACTTGTGATTGATTAATATTGAGCTTGTTATTGCGGATATGTAATTTGTTGAAGTATTCTTGTTGAGGATATGTAATTTGTTGAAGTGTTGTTGTTGAGGATATGT…
GTCAGTTCTACCACGACATGGGCGTCCTTGTCCAAACATCATGTGTAGGAACCCCCCAACAAAATGGGAGAGTCGAGCGCAAACACCGTCACATTTTAAACGTGGCACGTTCCTTAATGTTCCAAGCGTCGCTACCAGTCGAATTTTGGGGGGAATGTGTCCGTACTGCAGTTTACCTTATTAATCGCACACCTAGCCGTGTCCTCGGTGGCAAGTCTCCATTCGAAATGCTAAATACAACTCCACCAGATATCCCACTTGCGTGTTTTCGGGTGTATCTGTTTTATCCGCAATATCCAACGTCCACCCAACAAATTCGCCCCTCGCAGTATAAAATGTATGTTCCTAGGTTATCCTTCCGGGACGAAAGGTTGGCGGGTATACGATTTGGAAACTCAT…
>BGV006907
TTAAGAGGATGTACCATTTCGAGGGACGTATCGCGCGCCGCGATGGATACTATATTTCGAGGGACGTATCGCGCGCCGCGATGGTTACTATTATCGAGGGTCGTGTCGTGCGCCGCGACAGATGCATGGACAGATATGTCCCCCATGGGTCCCGGACTGAGAGACAGCGGGTGTGTATCACTAGGTCAGACATGCATCATTATACTTGACATTGCATTCCATTCATTGCACATACTTATCATTAGTGAACTTGATATCGTATTTTGCTGATCTTCTGATTGCCTTTCTGCGRAACTTGTGATTGATTAATATTGAGCTTGTTATTGCGGATATGTAATTTGTTGAAGTATTCTTGTTGAGGATATGTAATTTGTTGAAGTGTTGTTGTTGAGGATATGT…
AAATAATATATATTACTTATCTTGTCTCAATATACGTAGCACAGATAGAATTTCAAGAGTCAACCAAATGTTATTAATTATTTAGATTTACAATACTTTTACTTTTTTCTAATCCCGTTTTATATACGTTGCAGAGAGAGATTAATTTTATGAATCAAATAATTTTTTTATATGTTTTTTATATGTGACAGAGAGAGATTAATTGTATGAATCAAACAATTTTTTACATATGTTTCAAGTTGACAATTAATATAGTATCTCTTACACAATTTTTAAATATTTAAAAAATTAAAAAAAAATAAACAAATTAAACAGAAGAACACCGAAAAAAAAGAAAAGAACGCAGCTACCAGATAGGCATGTCGATCATGACCTGCCTGACTATTGGCACTTTATATG…
>BGV006927
TTAAGAGGATGTACCATTTCGAGGGACGTATCGCGCGCCGCGATGGATACTATATTTCGAGGGACGTATCGCGCGCCGCGATGGTTACTATTATCGAGGGTCGTGTCGTGCGCCGCGACAGATGCATGGACAGATATGTCCCCCATGGGTCCCGGACTAAGAGACAGTGGGTGTGTATCACTAGGTCAGACATGCATCATTATACTTGACATTTCATTCCATTTATTGCACATACTTATCATTAGTGAACTTGATATCGTATTTTGCTGATCTTCTGATTGCCTTTCTGCGAAACTTGTGATTGATTAATATTGAGCTTGTTATTGCGGATATGTAATTTGTTGAAGTATTCTTGTTGAGGATATGTAATTTGTTGAAGTGTTGTTGTTGAGGATATGT…
CCAAACATCATGTGTAGGAACCCCCCAACAAAATGGGAGAGTCGAGCGCAAACACCGTCACATTTTAAACGTGGCACGTTCCTTAATGTTCCAAGCGTCGCTACCAGTCGAATTTTGGGGGGAATGTGTCCGTACTGCAGTTTACCTTATTAATCGCACACCTAGCCGTGTCCTCGGTGGCAAGTCTCCATTCGAAATGCTAAATACAACTCCACCAGATATCCCACTTGCGTGTTTTCGGGTGTATCTGTTTTATCCGCAATATCCAGCGTCCACCCAACAAATTCGCCCCTCGCAGTATAAAATGTATGTTCCTAGGTTATCCTTCCGGGACGAAAGGTTGGCGGGTATACGATTTGGAAACTCATCGCTTCTTTCATACGCGTGACATCGCGTTTG…
>BGV006931
TTAAGAGGATGTACCATTTCGAGGGACGTATCGCGCGCCGCGATGGATACTATATTTCGAGGGACGTATCGCGCGCCGCGATGGTTACTATTATCGAGGGTCGTGTCGTGCGCCGCGACAGATGCATGGACAGATATGTCCCCCATGGGTCCCGGACTGAGAGACAGCGGGTGTGTATCACTAGGTCAGACATGCATCATTATACTTGATTCCATTCATTGCACATACTTATCATTAGTGAACTTGATATCGTATTTTGCTGATCTTCTGATTGCCTTTCTGCGAAACTTGTGATTGATTAATATTGAGCTTGTTATTGCGGATATGTAATTTGTTGAAGTATTCTTGTTGAGGATATGTAATTTGTTGAAGTGTTGTTGTTGAGGATATGTAATTTKT…
ATAAAAAATAAGACAAATAAATTTTAAAAAAAATTCCTTTTTACAAATCTCTCTCTCTCTCTCTCTCTCTCTCTCTCTCTCTCTCTATATATATATATATATATATATATATATATATATATATATAAAATGAGAACCATAGAGGAGGTGATGTGACACCTCTATATGACCTCCATTTGCATTTAGCTTTTTCCATCTTTTTTTTAAAAAAAAATAAATTATTATATATCATAAAAAATTACTTAAAATTTATTACAAATAAATATTTTATTAATGGTGGGTCATTTATAACAAAAACTCTTCATATTTTTTATTCATTTATCTCACTTATAATTAAAAGAGAAACATAATTTATTTATTTTTGACTTTTTTTAATTTAAATTAATTATTTTATTGTAA…
>BGV007015
TTAAGAGGATGTACCATTTCGAGGGACGTATCGCGCGCCGCGATGGATACTATATTTCGAGGGACGTATCGCGCGCCGCGATGGTTACTATTATCGAGGGTCGTGTCGTGCGCCGCGACAGATGCATGGACAGATATGTCCCCCATGGGTCCCGGACTAAGAGACAGTGGGTGTGTATCACTAGGTCAGACATGCATCATTATACTTGACATTTCATTCCATTTATTGCACATACTTATCATTAGTGAACTTGATATCGTATTTTGCTGATCTTCTGATTGCCTTTCTGCGAAACTTGTGATTGATTAATATTGAGCTTGTTATTGCGGATATGTAATTTGTTGAAGTATTMTTGTTGAGGATATGTAATTTGTTGAAGTGTTGTTGTTGAGGATATGT…
CCAAACATCATGTGTAGGAACCCCCCAACAAAATGGGAGAGTCGAGCGCAAACACCGTCACATTTTAAACGTGGCACGTTCCTTAATGTTCCAAGCGTCGCTACCAGTCGAATTTTGGGGGGAATGTGTCCGTACTGCAGTTTACCTTATTAATCGCACACCTAGCCGTGTCCTCGGTGGCAAGTCTCCATTCGAAATGCTAAATACAACTCCACCAGATATCCCACTTGCGTGTTTTCGGGTGTATCTGTTTTATCCGCAATATCCAACGTCCACCCAACAAATTCGCCCCTCGCAGTATAAAATGTATGTTCCTAGGTTATCCTTCCGGGACGAAAGGTTGGCGGGTATACGATTTGGAAACTCATCGCTTCTTTCATACGCGTGACATCGCGTTTG…
>BGV007023
TTAAGAGGATGTACCATTTCGAGGGACGTATCGCGCGCCGCGATGGATACTATATTTCGAGGGACGTATCGCGCGCCGCGATGGTTACTATTATCGAGGGTCGTGTCGTGCGCCGCGACAGATGCATGGACAGATATGTCCCCCATGGGTCCCGGACTAAGAGACAGTGGGTGTGTATCACTAGGTCAGACATGCATCATTATACTTGACATTTCATTCCATTTATTGCACATACTTATCATTAGTGAACTTGATATCGTATTTTGCTGATCTTCTGATTGCCTTTCTGCGAAACTTGTGATTGATTAATATTGAGCTTGTTATTGCGGATATGTAATTTGTTGAAGTATTCTTGTTGAGGATATGTAATTTGTTGAAGTGTTGTTGTTGAGGATATGT…
AACCCTCTTCGTCAGTTCTACCACGACATGGGCGTCCTTGTCCAAACATCATGTGTAGGAACCCCCCAACAAAATGGGAGAGTCGAGCGCAAACACCGTCACATTTTAAACGTGGCACGTTCCTTAATGTTCCAAGCGTCGCTACCAGTCGAATTTTGGGGGGAATGTGTCCGTACTGCAGTTTACCTTATTAATCGCACACCTAGCCGTGTCCTCGGTGGCAAGTCTCCATTCGAAATGCTAAATACAACTCCACCAGATATCCCACTTGCGTGTTTTCGGGTGTATCTGTTTTATCCGCAATATCCAACGTCCACCCAACAAATTCGCCCCTCGCAGTATAAAATGTATGTTCCTAGGTTATCCTTCCGGGACGAAAGGTTGGCGGGTATACGATTT…
>BGV007111
TTAAGAGGATGTACCATTTCGAGGGACGTATCGCGCGCCGCGATGGATACTATATTTCGAGGGACGTATCGCGCGCCGCGATGGTTACTATTATCGAGGGTCGTGTCGTGCGCCKCGACAGATGCATGGACAGATATGTCCCCCATGGGTCCCGGACATCACTAGGTCAGACATGCATCATTATACTTGACATTGCATTCCATTCATTGCACATACTTATCATTAGTGAACTTGATATCGTATTTTGCTGATCTTCTGATTGCCTTTCTGCGAAACTTGTGATTGATTAATATTGAGCTTGTTATTGCGGATATGTAATTTGTTGAAGTATTCTTGTTGAGGATATGTAATTTGTTGAAGTGTTGTTGTTGAGGATATGTAATTTTTCTAAGTGTTGTT…
TAAGTTAGAGCTAGTAGAATTGTGGACCTGATGGGAAACAATGAAATTAATGGCATTTTATTTATAGAGAGGAGAATGATAATATGAAACAGAGTCTCAGTGTGTTCTGTTCTGAAGCTTATGTGCAGCTTTTTGCAGGCATAATTGCCACGAGATATGAATTTTTATCTCCATTTTAAAGCGAATGATAGTAATTTTATTTGATATGAAATTTAAGAAAATAAAAACACTTTCTCAAACATGGCACTTCAAATATTATCAAAAATGATAGTTCTTTTTTTAACAGAATAAAAGAAAAAATATGTCTTTTTTTTTTTAAAACGGAATGACGATATTTAGACAAACTGGAAAAATGCAGTGACTTTATTTGGGTCGGCTTCAAAATGGGGGCTATTGTTA…
>BGV007149
TTAAGAGGATGTACCATTTCGAGGGACGTATCGCGCGCCGCGATGGATACTATATTTCGAGGGACGTATCGCGCGCCGCGATGGTTACTATTATCGAGGGTCRTGTCGTGCGCCGCGACAGATGCATGGACAATATGTCCCCCATGGGTCCCGGACTGAGAGACAGCGGGTGTGTATCACTAGGTCAGACATGCATCATTATACTTGACATCATTAGTGAACTTGATATCGTATTTTGCTGATCTTCTGATTGCCTTTCTGCGAAACTTGTGATTGATTAATATTGAGCTTGTTATTGCGGATATGTAATTTGTTGAAGTATTCTTGTTGAGGATATGTAATTTGTTGAAGTGTTGTTGTTGAGGATATGTAATTTKTCTAAGTGTTGTTGTTGAGCTA…
AWGTAAGAAATATTTCATTGAAATTTTTAYTTTTTATTTCCTCTATTTTTGTCTATATAAATTCRYATTTGRTTTGWRAAKGAAACTAACATGTAACAAAAAAAAGTACWTGAAGTTAATAAATATATCATTCTCAAGTCCTTATTTTTTCATTTCCTTTATTTTGTCTATATAGATTCATATTTATTTTCATGAAGATTCACATACAAAGTTATAGTTTCTCTTCTCCATAATACTTGATTGTGAATTAGCTAACATGTAACAAAATAAAGTATATGAAGGTAAGATATATTTTATTCTWAAGTCTTTCTTTTTATTTTTATGTACTTAGACATGCTTTCTTAATATATATTTTTATGTTTGTATTATAATTTATCAAGTAAGTATGATTAAAAAWWT…
>BGV006934
TTAAGAGGATGTACCATTTCGAGGGACGTATCGCGCGCCGCGATGGATACTATATTTCGAGGGACGTATCGCGCGCCGCGATGGTTACTATTATCGAGGGTCGTGTCGTGCGCCGCGACAGATGCATGGACAGATATGTCCCCCATGGCTTCTGATTGCCTTTCTGCGAAACTTGTGATTGATTAATATTGAGCTTGTTATTGCGGATATGTAATTTGTTGAAGTATTCTTGTTGAGGATATGTAATTTGTTGAAGTGTTGTTGTTGAGGATATGTAATTTTTCTAGTGTTGTTGTTGAGCTACGTGCTATGTAAACTGTGAGCTGTTAGGTTGGGTTGATTTTAATGCAGGTTGTAGTTGTGGAGGTTTGGTTGGGGGTGGTAGGAGTACCCGTATTT…
TACATGAAGTTAATAAATATATCATTCTCAAGTCCTTATTTTTTCATTTCCTTTATTTTGTCTATATAGATTCATATTTATTTTCATGAAGATTCACATACAAAGTTATAGTTTCTCTTCTCCATAATACTTGTTTGTGAATTAGCTAACATGTAACAAAATAAAGTATATGAAGGTAAGATATATTTTATTCTTAAGTTTTTCTTTTTATTTTTATGTACTTAGACATGCTTTCTTAATATATATTTTTATGTTTGTATTATAATTTATCAAGTAAGTATGATTAAAAAATTCTCTTTAATTCTTAACAATGTTTTGTCCATATGCAATTACTCTTTCTAATAGTTAGTTTTCCATATATAATATAGTTTGATTATAATATTTGTTAGATTTTAAGAA…
>BGV006910
TTAAGAGGATGTACCATTTCGAGGGACGTATCGCGCGCCGCGATGGATACTATATTTCGAGGGACGTATCGCGCGCCGCGATGGTTACTATTATCGAGGGTCGTGTCGTGCGCCGCGACAGATGCATGGACAGATATGTCCCCCATGGGTCCCGGACTAAGAGACAGTGGGTGTGTATCACTAGGTCAGACATGCATCATTATACTTGACATTTCATTCCATTTATTGCACATACTTATCATTAGTGAACTTGATATCGTATTTTGCTGATCTTCTGATTGCCTTTCTGCGAAACTTGTGATTGATTAATATTGAGCTTGTTATTGCGGATATGTAATTTGTTGAAGTATTCTTGTTGAGGATATGTAATTTGTTGAAGTGTTGTTGTTGAGGATATGT…
ATACCATAAAACTATAAAAATTATCCGATCTGACAATGGTACCGAATTCTTGAATAACCCTCTTCGTCAGTTCTACCACGACATGGGCGTCCTTGTCCAAACATCATGTGTAGGAACCCCCCAACAAAATGGGAGAGTCGAGCGCAAACACCGTCACATTTTAAACGTGGCACGTTCCTTAATGTTCCAAGCGTCGCTACCAGTCGAATTTTGGGGGGAATGTGTCCGTACTGCAGTTTACCTTATTAATCGCACACCTAGCCGTGTCCTCGGTGGCAAGTCTCCATTCGAAATGCTAAATACAACTCCACCAGATATCCCACTTGCGTGTTTTCGGGTGTATCTGTTTTATCCGCAATATCCAACGTCCACCCAACAAATTCGCCCCTCGCAGTATAA…
>BGV007109
TTAAGAGGATGTACCATTTCGAGGGACGTATCGCGCGCCGCGATGGATACTATATTTCGAGGGACGTATCGCGCGCCGCGATGGTTACTATTATCGAGGGTCGTGTCGTGCGCCGCGACAGATGCATGGACAGATATGTCCCCCATGGGTCCCGGACTGAGAGACAGCGGGTGTGTATCACTAGGTCAGACATGCATCATTATACTTGACATTTCATTCCATTTATTGCACATACTTATCATTAGTGAACTTGATATCGTATTTTGCTGATCTTCTGATTGCCTTTCTGCGAAACTTGTGATTGATTAATATTGAGCTTGTTATTGCGGATATGTAATTTGTTGAAGTATTCTTGTTGAGGATATGTAATTTGTTGAAGTGTTGTTGTTGAGGATATGT…
GAATAAAAGAAAAAATATGTCTTTTTTTTTTTAAAACGGAATGACGATATTTAGACAAACTGGAAAAATGCAGTGACTTTATTTGGGTCGGCTTCAAAATGGGGGCTATTGTTAGTCTATCTCACTGCTTGCCTTTGTGTTTTTCTTGCTATCACTCCTTTCGTTTTGTCATTTTCTTGTCATTACATTGTGTCCCTCAATCTTTCTTTTGGTCTAAAGTGATGATCACTTTTTTTTAAATTTTTTTTTCAATTATATTAGGTTAATAGGTTCTGAATTGGATATTTTTAGCTTCCTGAAATATACCATATCTGTGATAAACTATTTTAACTTGTGCTACCATATTTAATGAAAAAGAGATGCTAGTAGGAGAATCTCAGTGGCGTTTGAGACATGATG…
>BGV007017
TTAAGAGGATGTACCATTTCGAGGGACGTATCGCGCGCCGCGATGGATACTATATTTCGAGGGACGTATCGCGCGCCGCGATGGTTACTATTATCGAGGGTCGTGTCGTGCGCCGCGACAGATGCATGGACAGATATGTCCCCCATGGGTCCCGGACTAAGAGACAGTGGGTGTGTATCACTAGGTCAGACATGCATCATTATACTTGACATTTCATTCCATTTATTGCACATACTTATCATTAGTGAACTTGATATCGTATTTTGCTGATCTTCTGATTGCCTTTCTGCGAAACTTGTGATTGATTAATATTGAGCTTGTTATTGCGGATATGTAATTTGTTGAAGTATTCTTGTTGAGGATATGTAATTTGTTGAAGTGTTGTTGTTGAGGATATGT…
TATCCGATCTGACAATGGTACCGAATTCTTGAATAACCCTCTTCGTCAGTTCTACCACGACATGGGCGTCCTTGTCCAAACATCATGTGTAGGAACCCCCCAACAAAATGGGAGAGTCGAGCGCAAACACCGTCACATTTTAAACGTGGCACGTTCCTTAATGTTCCAAGCGTCGCTACCAGTCGAATTTTGGGGGGAATGTGTCCGTACTGCAGTTTACCTTATTAATCGCACACCTAGCCGTGTCCTCGGTGGCAAGTCTCCATTCGAAATGCTAAATACAACTCCACCAGATATCCCACTTGCGTGTTTTCGGGTGTATCTGTTTTATCCGCAATATCCAACGTCCACCCAACAAATTCGCCCCTCGCAGTATAAAATGTATGTTCCTAGGTTATC…
>BGV007152
TTAAGAGGATGTACCATTTCGAGGGACGTATCGCGCGCCGCGATGGATACTATATTTCGAGGGACGTATCGCGCGCCGCGATGGTTACTATTATCGAGGGTCGTGTCGTGCGCCGCGACAGATGCATGGACAGATATGTCCCCCATGGGTCCCGGACTGAGAGACAGCGGGTGTGTATCACTAGGTCAGACATGCATCATTATACTTGACATTGCATTCCATTCATTGCACATACTTATCATTAGTGAACTTGATATCGTATTTTGCTGATCTTCTGATTGCCTTTCTGCGAAACTTGTGATTGATTAATATTGAGCTTGTTATTGCGGATATGTAATTTGTTGAAGTATTCTTGTTGAGGATATGTAATTTGTTGAAGTGTTGTTGTTGAGGATATGT…
AAGGTGATGATCAGGTTCTTGTGTTGGTGGTGCTTGCACACCACCTGTTTGTTGTTTTGTCACTAATTTTTCACTTGATTCCAAAGTCATTTTTGCAGAGTAATTAAGTTAGAGCTAGTAGAATTGTGGACCTGATGGGAAACAATGAAATTAATGGCATTTTATTTATAGAGAGGAGAATGATAATATGAAACAGAGTCTCAGTGTGTTCTGTTCTGAAGCTTATGTGCAGCTTTTTGCAGGCATATTTGCCACGAGATATGAATTTTTATCTCCATTTTAAAGCGAATGATAGTAATTTTATTTGATATGAAATTTAAGAAAATAAAAACACTTTTTCAAACATGGCACTTCAAATATTATCAAAAATGATAGTTCTTTTTTTAACAGAATAAAAGA…
>BGV007151
TTAAGAGGATGTACCATTTCGAGGGACGTATCGCGCGCCGCGATGGATACTATATTTCGAGGGACGTATCGCGCGCCGCGATGGTTACTATTATCGAGGGTCGTGTCGTGCGCCGCGACAGATGCATGGACAGATATGTCCCCCATGGGTCCCGGACTAAGAGACAGCGGGTGTGTATCACTAGGTCAGACATGCATCATTATACTTGACATTTCATTCCATTTATTGCACATACTTATCATTAGTGAACTTGATATCGTATTTTGCTGATCTTCTGATTGCCTTTCTGCGAAACTTGTGATTGATTAATATTGAGCTTGTTATTGCGGATATGTAATTTGTTGAAGTATTCTTGTTGAGGATATGTAATTTGTTGAAGTGTTGTTGTTGAGGATATGT…
ACCTAGCCGTGTCCTCGGTGGCAAGTCTCCATTCGAAATGCTAAATACAACTCCACCAGATATCCCACTTGCGTGTTTTCGGGTGTCTCTGTTTTGTCCGCAATATCCAGCGTCCACCCAACAAATTCGCCCCTCGCAGTATAAAATGTATGTTCCTAGGTTATCCTTCCGGGACGAAAGGTTGGCGGGTATACGATTTGGAAACTCATCGCTTCTTTCATACGCGTGACATCGCGTTTGATGAAACGATKTTTCCGTTCGCACCTACACCTACCAACCAGCAGCCCACGCAACACACACCAACAGTCCCAAGAACAGCAGATTTTCCCGTCACTGCCACACCAACAGCCCAACGAACAGCAGACTCTCTCGTCACTGTCTCAACCATGTCTCCCAACC…
>BGV007169
TTAAGAGGATGTACCATTTCGAGGGACGTATCGCGCGCCGCGATGGATACTATATTTCGAGGGACGTATCGCGCGCCGCGATGGTTACTATTATCGAGGGTCGTGTCGTGCGCCGCGACAGATGCATGGACAGATATGTCCCCCATGGGTCCCGGACTGAGAGACAGCGGGTGTGTATCACTAGGTCAGACATGCATCATATTGCACATACTTATCATTAGTGAACTTGATATCGTATTTTGCTGATCTTCTGATTGCCTTTCTGCGAAACTTGTGATTGATTAATATTGAGCTTGTTATTGCGGATATGTAATTTGTTGAAGTATTCTTGTTGAGGATATGTAATTTGTTGAAGTGTTGTTGTTGAGGATATGTAATTTKTCTAAGTGTTGTTGTTGA…
TTATAATTAAAAGAGAAACATAATTTATTTATTTTTGACTTTTTTTAATTTAAATTAATTATTTTATTGTAAAAATATATTACTTCATTTGTACAAATATACAAATAAATACTTTATTAATGTATGAACATTTATAAAAAAAATTCTCTATATTTTTTTTATTTGTTTATCTCACTTCTAATCATGAAGTCATAGTATTTTTTTTTATATATTTTAAGTATTTTTATTTTTGAATTTATTCACTAGGAGTTACTACACTCATGACTTGCCCCTCTTTAATTTTTACTTTTAATAATATTCATGACTCTCATAATTTTTATATTCATAACCTCCGATTTAAATTTATAAGTTTATGTGTCTTATGAAATTCCTTTATTTTGCCTATAAATTTATATTAGT…
>BGV007161
TTAAGAGGATGTACCATTTCGAGGGACGTATCGCGCGCCGCGATGGATACTATATTTCGAGGGACGTATCGCGCGCCGCGATGGTTACTATTATCGAGGGTCGTGTCGTGCGCCGCGACAGATGCATGGACAGATATGTCCCCCATGGGTCCCGGACTGAGAGACAGCGGGTGTGTATCACTAGGTCAGACATGCATCATTATACTTGACATTGCATTCCATTCATTGCACATACTTATCATTAGTGAACTTGATATCGTATTTTGCTGATCTTCTGATTGCCTTTCTGCGAAACTTGTGATTGATTAATATTGAGCTTGTTATTGCGGATATGTAATTTGTTGAAGTATTCTTGTTGAGGATATGTAATTTGTTGAAGTGTTGTTGTTGAGGATATGT…
ACTTCATTTGTACAAATATACAAATAAATACTTTATTAATGTATGAACATTTATAAAAAAAATTCTCTATATTTTTTTTATTTGTTTATCTCACTTCTAATCATGAAGTCATAGTATTTTTTTTTATATATTTTAAGTATTTTTATTTTTGAATTTATTCACTAGGAGTTACTACACTCATGACTTGCCCCTCTTTAATTTTTACTTTTAATAATATTCATGACTCTCATAATTTTTATATTCATAACCTCCGATTTAAATTTATAAGTTTATGTGTCTTATGAAATTCCTTTATTTTGCCTATAAATTTATATTAGTTTCATGAAGATTCACATTCATAATTATTCTTTCTTTTTCATCATATAAGTTTGATTTGTAACAAAAAAAGAAGTACATGAA…
>BGV007194
TTAAGAGGATGTACCATTTCGAGGGACGTATCGCGCGCCGCGATGGATACTATATTTCGAGGGACGTATCGCGCGCCGCGATGGTTACTATTATCGAGGGTCGTGTCGTGCGCCGCGACAGATGCATGGACAGATATGTCCCCCATGGGTCCCGGACTGAGAGACAGCGGGTGTGTATCACTAGGTCAGACATGCATCATTATACTTGACATTATCATTAGTGAACTTGATATCGTATTTTGCTGATCTTCTGATTGCCTTTCTGCGAAACTTGTGATTGATTAATATTGAGCTTGTTATTGCGGATATGTAATTTGTTGAAGTATTCTTGTTGAGGATATGTAATTTGTTGAAGTGTTGTTGTTGAGGATATGTAATTTTTCTAAGTGTTGTTGTTGA…
TCCTTTGGTGATGTGACACCTCTCCATGACCTCCATTTGCATTTAGCTTTTTCCTTCTTTTTTTTATATATCATAAAAAATTACTTAAAATTTATTACAAATAAATATTTTATTAATGGTGGGTCATTTATAACAAAAACTCTTCATATTTTTTATTCATTTATCTCACTTATAATTAAAAGAGAAACATAATTTATTTATTTTTGACTTTTTTTAATTTAAATTAATTATTTTATTGTAAAAATATATTACTTCATTTGTACAAATATACAAATACTTTATTAATGTATGAACATTTATAAAAAAAAATTCTCTATATTTTTTTTATTTGTTTATCTCACTTCTAATCATGAAGTCATAGTATTTTTTTTTATATATTTTAAGTATTTTTATTTTTGA…
>BGV007198
TTAAGAGGATGTACCATTTCGAGGGACGTATCGCGCGCCGCGATGGATACTATATTTCGAGGGACGTATCGCGCGCCGCGATGGTTACTATTATCGAGGGTCGTGTCGTGCGCCGCGACAGATGCATGGACAGATATGTCCCCCATGGGTCCCGGACTGAGAGACAGYGGGTGTGTATCACTAGGTCAGACATGCATCATTATACTTGACATTGTATTCCATTGCACATACTTACCATTAGTGAACTTGATATCKTATTTTGCTGATCTTCTGATTGCCTTTCTGCGAAACTTGTGATTGATTAATATTGAGCTTGTTATTGMGGATATRTAATTTGTTGAAGTATTCTTGTTGAGGATATGTAATTTGTTGAAGTGTTGTTGTTGAGGATATGTAATT…
TATCRATTAAATAATAYTTCTATAAAATAATAAAATTYCATGGTCCYAYCTATATTRATTTATAGAGATTTTACTGTACATACATACCTWATAATGCTTTTTTGATATTGTCATTTTATCTTGATTTTTGTGATTTTTATTCGTTTGTCTCGATTGAAAATTCAGAATTTAAAATTGAAGGATTATGTTATTTATATATATAATCRRTTTAGAGTCACTGAATTTTRTATTTAAAAGTCATTCAATTTTAATTAATTAACTTTCATGGCCRTACAATTTTATTAAATATAGATTCTATAGTCATAAAAATAATATTTCACTATATATTTAATGATGTGAGAGCCAATTTTCTATGAGCAAATGAGTTCCATACATATTTATTATTAAAAAAATTCTATT…
>BGV007339
TTAAGAGGATGTACCATTTCGAGGGACGTATCGCGCGCCGCGATGGATACTATATTTCGAGGGACGTATCGCGCGCCGCGATGGTTACTATTATCGAGGGTCGTGTCGTGCGCCGCGACAGATGCATGGACAGATATGTCCCCCATGGGTCCCGGACTAAGAGACAGCGGGTGTGTATCACTAGGTCAGACATGCATCATTATACTTGACATTTCATTCCATTTATTGCACATACTTATCATTAGTGAACTTGATATCGTATTTTGCTGATCTTCTGATTGCCTTTCTGCGAAACTTGTGATTGATTAATATTGAGCTTGTTATTGCGGATATGTAATTTGTTGAAGTATTCTTGTTGAGGATATRTAATTTGTTGAAKTGTTGTTGTTGAGGATATGT…
TTAATGGCATTTTATTTATAGAGAGGAGAATGATAATATGAAACAGAGTCTCAGTGTGTTCTGTTCTGAAGCTTATGTGCAGCTTTTTGCAGGCATATTTGCCACGAGATATGAATTTTTATCTCCATTTTAAAGCGAATGATAGTAATTTTATTTGATATGAAATTTAAGAAAATAAAAACACTTTCTCAAACATGGCACTTCAAATATTATCAAAAATGATAGTTCTTTTTTTAACAGAATAAAAGAAAAAATATGTCTTTTTTTTTTTAAAACGGAATGACGATATTTAGACAAACTGGAAAAATGCAGTGACTTTATTTGGGTCGGCTTCAAAATGGGGGCTATTGTTAGTCTATCTCACTGCTTGCCTTTGTGTTTTTCTTGCTATCACTCCTT…
>BGV007181
TTAAGAGGATGTACCATTTCGAGGGACGTATCGCGCGCCGCGATGGATACTATATTTCGAGGGACGTATCGCGCGCCGCGATGGTTACTATTATCGAGGGTCGTGTCGTGCGCCGCGACAGATGCATGGACAGATATGTCCCCCATGGGTCCCGGACTGAGAGACAGCGGGTGTGTATCACTAGGTCAGACATGCATCATTATACTTGACATTTTCCATTCATTGCACATACTTATCATTAGTGAACTTGATATCGTATTTTGCTGATCTTCTGATTGCCTTTCTGCGAAACTTGTGATTGATTAATATTGAGCTTGTTATTGCGGATATGTAATTTGTTGAAGTATTCTTGTTGAGGATATGTAATTTGTTGAAGTGTTGTTGTTGAGGATATGTAAT…
TGAATCAAACAATTTTTTACATATGTTTCAAGTTGACAATTAATATAGTATCTCTTACACAATTTTTAAATATTTAAAAAATTAAAAAAAAATAAACAAATTAAACAGAAGAACACCGAAAAAAAAGAAAAGAACGCAGCTGCCAGATAGGCATGTCGATCATGACCTGCCTGACTATTGGCACTTTATATGTAGTAAACTGCAGATGCATATCTTTTAAAAATATATAAAAGAGTTAAAAAATAAGACAAATAAATTAAAATGATAAAAAAAAATTGCATATGTATATGTAAGTGTGAAATCACAAAGGTAAAGCAGACATGTTAACCTTCACCTATATGATTATTTCACTTATATATAAATAGTAGAAAGCAAATGCGTATTTTTTATATATAAATA…
>BGV007854
TTAAGAGGATGTACCATTTCGAGGGACGTATCGCGCGCCGCGATGGATACTATATTTCGAGGGACGTATCGCGCGCCGCGATGGTTACTATTATCGAGGGTCGTGTCGTGCGCCGCGACAGATGCATGGACAGATATGTCCCCCATGGGTCCCGGACTAAGAGACAGTGGGTGTGTATCACTAGGTCAGACATGCATCATTATACTTGACATTTCATTCCATTTATTGCACATACTTATCATTAGTGAACTTGATATCGTATTTTGCTGATCTTCTGATTGCCTTTCTGCGAAACTTGTGATTGATTAATATTGAGCTTGTTATTGCGGATATGTAATTTGTTGAAGTATTCTTGTTGAGGATATGTAATTTGTTGAAGTGTTGTTGTTGAGGATATGT…
TTGAGGCGCTATGGTTTCAAACAAGCTCATAAGGATCATACTCTCTTCATTTTCCGACGCGGCGCTGACTTTCTGGCCATCCTGATTTATGTAGACGACATCTTAGTCACAGGTAACAACCTCAATCTATGTGCTTCATTCAAAAAATATTTGCACAACTGCTTTCAGCTGAAGGATTTGGGGCCTTTAAAATATTTCTTGGGAATCGAATGTGCCCGTTCGTCAACTGGTTTAGTGCTGTGCCAACGCAAATACGCACTAGAAATTCTGCAGGAGGCCGGACTCACTGACTGCAAACCAGCCTCGACTCCTTTGTCTCCAGGTCATGGCCTGGCCACGTCGACCAGCGCACCAATTCGCGATCCCAGCAAATATCGCTGGTTGGTTGGTCGTCTCATC…
>BGV007857
TTAAGAGGATGTACCATTTCGAGGGACGTATCGCGCGCCGCGATGGATACTATATTTCGAGGGACGTATCGCGCGCCGCGATGGTTACTATTATCGAGGGTCGTGTCGTGCGCCGCGACAGATGCATGGACAGATATGTCCCCCATGGGTCCCGGACTAAGAGACAGTGGGTGTGTATCACTAGGTCAGACATGCATCATTATACTTGACATTTCATTCCATTTATTGCACATACTTATCATTAGTGAACTTGATATCGTATTTTGCTGATCTTCTGATTGCCTTTCTGCGAAACTTGTGATTGATTAATATTGAGCTTGTTATTGCGGATATGTAATTTGTTGAAGTATTCTTGTTGAGGATATGTAATTTGTTGAAGTGTTGTTGTTGAGGATATGT…
AATAACCCTCTTCGTCAGTTCTACCACGACATGGGCGTCCTTGTCCAAACATCATGTGTAGGAACCCCCCAACAAAATGGGAGAGTCGAGCGCAAACACCGTCACATTTTAAACGTGGCACGTTCCTTAATGTTCCAAGCGTCGCTACCAGTCGAATTTTGGGGGGAATGTGTCCGTACTGCAGTTTACCTTATTAATCGCACACCTAGCCGTGTCCTCGGTGGCAAGTCTCCATTCGAAATGCTAAATACAACTCCACCAGATATCCCACTTGCGTGTTTTCGGGTGTATCTGTTTTATCCGCAATATCCAACGTCCACCCAACAAATTCGCCCCTCGCAGTATAAAATGTATGTTCCTAGGTTATCCTTCCGGGACGAAAGGTTGGCGGGTATACGA…
>BGV007366
TTAAGAGGATGTACCATTTCGAGGGACGTATCGCGCGCCGCGATGGATACTATATTTCGAGGGACGTATCGCGCGCCGYGATGGTTACTATTATCGAGGGTCGTGTCGTGCGCCGCGACAGATGCATGGACAGATATGTCCCCCATGGGTCCCGGACTAAGAGACAGCGGGTGTGTATCACTAGGTCAGACATGCATCATTATACTTGACATTTCATTCCATTTATTGCACATACTTATCATTAGTGAACTTGATATCGTATTTTGCTGATCTTCTGATTGCCTTTCTGCGAAACTTGTGATTGATTAATATTGAGCTTGTTATTGCGGATATGTAATTTGTTGAAGTATTCTTGTTGAGGATATGTAATTTGTTGAAGTGTTGTTGTTGAGGATATGT…
CAACTCCACCAGATATCCCACTTGCGTGTTTTCGGGTGTCTCTGTTTTRTCCGCAATATCCAGCGTCCACCCAACAAATTCGCCCCTCGCAGTATAAAATGTATGTTCCTAGGTTATCCTTCCGGGACGAAAGGTTGGCGGGTATACGATTTGGAAACTCATCGCTTCTTTCATACGCGTGACATCGCGTTTGATGAAACGATKTTTCCGTTCGCACCTACACCTACCAACCAGCAGCCCACGCAACACACACCAACAGTCCCAAGAACAGCAGATTTTCCCGTCACTGCCACACCAACAGCCCAACGAACAGCAGACTCTCTCGTCACTGTCTCAACCATGTCKCCCAACCCAAGCACTGTTACCATTAAYCAGCAGACCAACAATATGCCACAACAG…
>BGV007860
TTAAGAGGATGTACCATTTCGAGGGACGTATCGCGCGCCGCGATGGATACTATATTTCGAGGGACGTATCGCGCGCCGCGATGGTTACTATTATCGAGGGTCGTGTCGTGCGCCGCGACAGATGCATGGACAGATATGTCCCCCATGGGTCCCGGACTAAGAGACAGTGGGTGTGTATCACTAGGTCAGACATGCATCATTATACTTGACATTTCATTCCATTTATTGCACATACTTATCATTAGTGAACTTGATATCGTATTTTGCTGATCTTCTGATTGCCTTTCTGCGAAACTTGTGATTGATTAATATTGAGCTTGTTATTGCGGATATGTAATTTGTTGAAGTATTCTTGTTGAGGATATGTAATTTGTTGAAGTGTTGTTGTTGAGGATATGT…
CGCTACCAGTCGAATTTTGGGGGGAATGTGTCCGTACTGCAGTTTACCTTATTAATCGCACACCTAGCCGTGTCCTCGGTGGCAAGTCTCCATTCGAAATGCTAAATACAACTCCACCAGATATCCCACTTGCGTGTTTTCGGGTGTATCTGTTTTATCCGCAATATCCAGCGTCCACCCAACAAATTCGCCCCTCGCAGTATAAAATGTATGTTCCTAGGTTATCCTTCCGGGACGAAAGGTTGGCGGGTATACGATTTGGAAACTCATCGCTTCTTTCATACGCGTGACATCGCGTTTGATGAAACGATGTTTCCGTTCGCACCTACACCTACCAACCAGCAGCCCACGCAACACACACCAACAGTCCCAAGAACAGCAGATTTTCCCGTCACTGCC…
>BGV007158
TTAAGAGGATGTACCATTTCGAGGGACGTATCGCGCGCCGCGATGGATACTATATTTCGAGGGACGTATCGCGCGCCGCGATGGTTACTATTATCGAGGGTCGTGTCGTGCGCCGCGACAGATGCATGGACAGATATGTCCCCCATGGGTCCCGGACTKMGAGAYAGYGGGTGTGTATCACTAGGTCAGACATGCATCATTATACTTGACATTGCATTCCATTCATTGCACATACTTATCATTAGTGAACTTGATATCGTATTTTGCTGATCTTCTGATTGCCTTTCTGCGAAACTTGTGATTGATTAATATTGAGCTTGTTATTGCGGATATGTAATTTGTTGAAGTATTCTTGTTGAGGATATGTAATTTGTTGAAGTGTTGTTGTTGAGGATATGT…
CATTTGCATTTAGCTTTTTCCTTCTTTTTTTTAAATATTTTATTAATGGTGGGTCATTTATAACAAAAACTCTTCATATTTTTTATTCATTTATCTCACTTATAATTAAAAGAGAAACATAATTTATTTATTTTTGACTTTTTTTAATTTAAATTAATTATTTTATTGTAAAAATATATTACTTCATTTGTACAAATATACAAATAAATACTTTATTAATGTATGAACATTTATAAAAAAAAATTCTCTATATTTTTTTTATTTGTTTATCTCACTTCTAATCATGAAGTCATAGTATTTTTTTTTATATATTTTAAGTATTTTTATTTTTCATAATTTTTATATTCATAACCTCCGATTTAAATTTATAAGTTTATGTGTCTTATGAAATTCCTTTAT…
>BGV007862
TTAAGAGGATGTACCATTTCGAGGGACGTATCGCGCGCCGCGATGGATACTATATTTCGAGGGACGTATCGCGCGCCGCGATGGTTACTATTATCGAGGGTCGTGTCGTGCGCCGCGACAGATGCATGGACAGATATGTCCCCCATGGGTCCCGGACTAAGAGACAGTGGGTGTGTATCACTAGGTCAGACATGCATCATTATACTTGACATTTCATTCCATTTATTGCACATACTTATCATTAGTGAACTTGATATCGTATTTTGCTGATCTTCTGATTGCCTTTCTGCGAAACTTGTGATTGATTAATATTGAGCTTGTTATTGCGGATATGTAATTTGTTGAAGTATTCTTGTTGAGGATATGTAATTTGTTGAAGTGTTGTTGTTGAGGATATGT…
TTCGTCAGTTCTACCACGACATGGGCGTCCTTGTCCAAACATCATGTGTAGGAACCCCCCAACAAAATGGGAGAGTCGAGCGCAAACACCGTCACATTTTAAACGTGGCACGTTCCTTAATGTTCCAAGCGTCGCTACCAGTCGAATTTTGGGGGGAATGTGTCCGTACTGCAGTTTACCTTATTAATCGCACACCTAGCCGTGTCCTCGGTGGCAAGTCTCCATTCGAAATGCTAAATACAACTCCACCAAATATCCCACTTGCGTGTTTTCGGGTGTATCTGTTTTATCCGCAATATCCAGCGTCCACCCAACAAATTCGCCCCTCGCAGTATAAAATGTATGTTCCTAGGTTATCCTTCCGGGACGAAAGGTTGGCGGGTATACGATTTGGAAACT…
>BGV007865
TTAAGAGGATGTACCATTTCGAGGGACGTATCGCGCGCCGCGATGGATACTATATTTCGAGGGACGTATCGCGCGCCGCGATGGTTACTATTATCGAGGGTCGTGTCGTGCGCCGCGACAGATGCATGGACAGATATGTCCCCCATGGGTCCCGGACTAAGAGACAGTGGGTGTGTATCACTAGGTCAGACATGCATCATTATACTTGACATTTCATTCCATTTATTGCACATACTTATCATTAGTGAACTTGATATCGTATTTTGCTGATCTTCTGATTGCCTTTCTGCGAAACTTGTGATTGATTAATATTGAGCTTGTTATTGCGGATATGTAATTTGTTGAAGTATTCTTGTTGAGGATATGTAATTTGTTGAAGTGTTGTTGTTGAGGATATGT…
TCTGACAATGGTACCGAATTCTTGAATAACCCTCTTCGTCAGTTCTACCACGACATGGGCGTCCTTGTCCAAACATCATGTGTAGGAACCCCCCAACAAAATGGGAGAGTCGAGCGCAAACACCGTCACATTTTAAACGTGGCACGTTCCTTAATGTTCCAAGCGTCGCTACCAGTCGAATTTTGGGGGGAATGTGTCCGTACTGCAGTTTACCTTATTAATCGCACACCTAGCCGTGTCCTCGGTGGCAAGTCTCCATTCGAAATGCTAAATACAACTCCACCAGATATCCCACTTGCGTGTTTTCGGGTGTATCTGTTTTATCCGCAATATCCAACGTCCACCCAACAAATTCGCCCCTCGCAGTATAAAATGTATGTTCCTAGGTTATCCTTCCGG…
>BGV007863
TTAAGAGGATGTACCATTTCGAGGGACGTATCGCGCGCCGCGATGGATACTATATTTCGAGGGACGTATCGCGCGCCGCGATGGTTACTATTATCGAGGGTCGTGTCGTGCGCCGCGACAGATGCATGGACAGATATGTCCCCCATGGGTCCCGGACTAAGAGACAGTGGGTGTGTATCACTAGGTCAGACATGCATCATTATACTTGACATTTCATTCCATTTATTGCACATACTTATCATTAGTGAACTTGATATCGTATTTTGCTGATCTTCTGATTGCCTTTCTGCGAAACTTGTGATTGATTAATATTGAGCTTGTTATTGCGGATATGTAATTTGTTGAAGTATTCTTGTTGAGGATATGTAATTTGTTGAAGTGTTGTTGTTGAGGATATGT…
ACGCAACACACACCAACAGTCCCAAGAACAGCAGATTTTCCCGTCACTGCCACACCAACAGCCCAACGAACAACAGACTCTCTCGTCACTGTCTCAACCATGTCGCCCAACCCAAGCACTGTTACCATTAACCAGCAGACCAACAATATGCCACAACAGCCCGACTCCACTGCCTCCACAGAACCTGCAACAACCCCCCCTCCCGTCGACGAAGACGCAGGTCCACCACCTGCTTGAACGTCAAGTCGCGTTCGCCATCCACCCGGTTACCTTTCTGAATATGTGTGTCAATCTGCCACTCACGTACCTCCCGTTACTCGCCCTTCGATCACCCATCGTTCAGGTACATGGTTCCCTATCACTAACTACATTCATTATGAAAAATTGCACGACAGGTAT…
>BGV007867
TTAAGAGGATGTACCATTTCGAGGGACGTATCGCGCGCCGCGATGGATACTATATTTCGAGGGACGTATCGCGCGCCGCGATGGTTACTATTATCGAGGGTCGTGTCGTGCGCCGCGACAGATGCATGGACAGATATGTCCCCCATGGGTCCCGGACTAAGAGACAGTGGGTGTGTATCACTAGGTCAGACATGCATCATTATACTTGACATTTCATTCCATTTATTGCACATACTTATCATTAGTGAACTTGATATCGTATTTTGCTGATCTTCTGATTGCCTTTCTGCGAAACTTGTGATTGATTAATATTGAGCTTGTTATTGCGGATATGTAATTTGTTGAAGTATTCTTGTTGAGGATATGTAATTTGTTGAAGTGTTGTTGTTGAGGATATGT…
ATACCATAAAACTATAAAAATTATCCGATCTGACAATGGTACCGAATTCTTGAATAACCCTCTTCGTCAGTTCTACCACGACATGGGCGTCCTTGTCCAAACATCATGTGTAGGAACCCCCCAACAAAATGGGAGAGTCGAGCGCAAACACCGTCACATTTTAAACGTGGCACGTTCCTTAATGTTCCAAGCGTCGCTACCAGTCGAATTTTGGGGGGAATGTGTCCGTACTGCAGTTTACCTTATTAATCGCACACCTAGCCGTGTCCTCGGTGGCAAGTCTCCATTCGAAATGCTAAATACAACTCCACCAGATATCCCACTTGCGTGTTTTCGGGTGTATCTGTTTTATCCGCAATATCCAGCGTCCACCCAACAAATTCGCCCCTCGCAGTATAA…
>BGV007864
TTAAGAGGATGTACCATTTCGAGGGACGTATCGCGCGCCGCGATGGATACTATATTTCGAGGGACGTATCGCGCGCCGCGATGGTTACTATTATCGAGGGTCGTGTCGTGCGCCGCGACAGATGCATGGACAGATATGTCCCCCATGGGTCCCGGACTAAGAGACAGTGGGTGTGTATCACTAGGTCAGACATGCATCATTATACTTGACATTTCATTCCATTTATTGCACATACTTATCATTAGTGAACTTGATATCGTATTTTGCTGATCTTCTGATTGCCTTTCTGCGAAACTTGTGATTGATTAATATTGAGCTTGTTATTGCGGATATGTAATTTGTTGAAGTATTCTTGTTGAGGATATGTAATTTGTTGAAGTGTTGTTGTTGAGGATATGT…
AATACCATAAAACTATAAAAATTATCCGATCTGACAATGGTACCGAATTCTTGAATAACCCTCTTCGTCAGTTCTACCACGACATGGGCGTCCTTGTCCAAACATCATGTGTAGGAACCCCCCAACAAAATGGGAGAGTCGAGCGCAAACACCGTCACATTTTAAACGTGGCACGTTCCTTAATGTTCCAAGCGTCGCTACCAGTCGAATTTTGGGGGGAATGTGTCCGTACTGCAGTTTACCTTATTAATCGCACACCTAGCCGTGTCCTCGGTGGCAAGTCTCCATTCGAAATGCTAAATACAACTCCACCAGATATCCCACTTGCGTGTTTTCGGGTGTATCTGTTTTATCCGCAATATCCAGCGTCCACCCAACAAATTCGCCCCTCGCAGTATA…
>BGV007871
TTAAGAGGATGTACCATTTCGAGGGACGTATCGCGCGCCGCGATGGATACTATATTTCGAGGGACGTATCGCGCGCCGCGATGGTTACTATTATCGAGGGTCGTGTCGTGCGCCGCGACAGATGCATGGACAGATATGTCCCCCATGGGTCCCGGACTAAGAGACAGTGGGTGTGTATCACTAGGTCAGACATGCATCATTATACTTGACATTTCATTCCATTTATTGCACATACTTATCATTAGTGAACTTGATATCGTATTTTGCTGATCTTCTGATTGCCTTTCTGCGAAACTTGTGATTGATTAATATTGAGCTTGTTATTGCGGATATGTAATTTGTTGAAGTATTCTTGTTGAGGATATGTAATTTGTTGAAGTGTTGTTGTTGAGGATATGT…
CTCTTCGTCAGTTCTACCACGACATGGGCGTCCTTGTCCAAACATCATGTGTAGGAACCCCCCAACAAAATGGGAGAGTCGAGCGCAAACACCGTCACATTTTAAACGTGGCACGTTCCTTAATGTTCCAAGCGTCGCTACCAGTCGAATTTTGGGGGGAATGTGTCCGTACTGCAGTTTACCTTATTAATCGCACACCTAGCCGTGTCCTCGGTGGCAAGTCTCCATTCGAAATGCTAAATACAACTCCACCAGATATCCCACTTGCGTGTTTTCGGGTGTATCTGTTTTATCCGCAATATCCAACGTCCACCCAACAAATTCGCCCCTCGCAGTATAAAATGTATGTTCCTAGGTTATCCTTCCGGGACGAAAGGTTGGCGGGTATACGATTTGGAA…
>BGV007875
TTAAGAGGATGTACCATTTCGAGGGACGTATCGCGCGCCGCGATGGATACTATATTTCGAGGGACGTATCGCGCGCCGCGATGGTTACTATTATCGAGGGTCGTGTCGTGCGCCGCGACAGATGCATGGACAGATATGTCCCCCATGGGTCCCGGACTAAGAGACAGTGGGTGTGTATCACTAGGTCAGACATGCATCATTATACTTGACATTTCATTCCATTTATTGCACATACTTATCATTAGTGAACTTGATATCGTATTTTGCTGATCTTCTGATTGCCTTTCTGCGAAACTTGTGATTGATTAATATTGAGCTTGTTATTGCGGATATGTAATTTGTTGAAGTATTCTTGTTGAGGATATGTAATTTGTTGAAGTGTTGTTGTTGAGGATATGT…
TTGGGGGGAATGTGTCCGTACTGCAGTTTACCTTATTAATCGCACACCTAGCCGTGTCCTCGGTGGCAAGTCTCCATTCKAAATGCTAAATACAACTCCACCAGATATCCCACTTGCGTGTTTTCGGGTGTATCTGTTTTATCCGCAATATCCAACGTCCACCCAACAAATTCGCCCCTCGCAGTATAAAATGTATGTTCCTAGGTTATCCTTCCGGGACGAAAGGTTGGCGGGTATACGATTTGGAAACTCATCGCTTCTTTCATACGCGTGACATCGCGTTTGATGAAACGATGTTTCCGTTCGCACCTACACCTACCAACCAGCAGCCCACGCAACACACACCAACAGTCCCAAGAACAGCAGATTTTCCCGTCACTGCCACACCAACAGCCCAAC…
>BGV007872
TTAAGAGGATGTACCATTTCGAGGGACGTATCGCGCGCCGCGATGGATACTATATTTCGAGGGACGTATCGCGCGCCGCGATGGTTACTATTATCGAGGGTCGTGTCGTGCGCCGCGACAGATGCATGGACAGATATGTCCCCCATGGGTCCCGGACTAAGAGACAGTGGGTGTGTATCACTAGGTCAGACATGCATCATTATACTTGACATTTCATTCCATTTATTGCACATACTTATCATTAGTGAACTTGATATCGTATTTTGCTGATCTTCTGATTGCCTTTCTGCGAAACTTGTGATTGATTAATATTGAGCTTGTTATTGCGGATATGTAATTTGTTGAAGTATTCTTGTTGAGGATATGTAATTTGTTGAAGTGTTGTTGTTGAGGATATGT…
ATGGTACCGAATTCTTGAATAACCCTCTTCGTCAGTTCTACCACGACATGGGCGTCCTTGTCCAAACATCATGTGTAGGAACCCCCCAACAAAATGGGAGAGTCGAGCGCAAACACCGTCACATTTTAAACGTGGCACGTTCCTTAATGTTCCAAGCGTCGCTACCAGTCGAATTTTGGGGGGAATGTGTCCGTACTGCAGTTTACCTTATTAATCGCACACCTAGCCGTGTCCTCGGTGGCAAGTCTCCATTCGAAATGCTAAATACAACTCCACCAGATATCCCACTTGCGTGTTTTCGGGTGTATCTGTTTTATCCGCAATATCCAGCGTCCACCCAACAAATTCGCCCCTCGCAGTATAAAATGTATGTTCCTAGGTTATCCTTCCGGGACGAAA…
>BGV007876
TTAAGAGGATGTACCATTTCGAGGGACGTATCGCGCGCCGCGATGGATACTATATTTCGAGGGACGTATCGCGCGCCGCGATGGTTACTATTATCGAGGGTCGTGTCGTGCGCCGCGACAGATGCATGGACAGATATGTCCCCCATGGGTCCCGGACTAAGAGACAGTGGGTGTGTATCACTAGGTCAGACATGCATCATTATACTTGACATTTCATTCCATTTATTGCACATACTTATCATTAGTGAACTTGATATCGTATTTTGCTGATCTTCTGATTGCCTTTCTGCGAAACTTGTGATTGATTAATATTGAGCTTGTTATTGCGGATATGTAATTTGTTGAAGTATTCTTGTTGAGGATATGTAATTTGTTGAAGTGTTGTTGTTGAGGATATGT…
TCCAAACATCATGTGTAGGAACCCCCCAACAAAATGGGAGAGTCGAGCGCAAACACCGTCACATTTTAAACGTGGCACGTTCCTTAATGTTCCAAGCGTCGCTACCAGTCGAATTTTGGGGGGAATGTGTCCGTACTGCAGTTTACCTTATTAATCGCACACCTAGCCGTGTCCTCGGTGGCAAGTCTCCATTCGAAATGCTAAATACAACTCCACCAGATATCCCACTTGCGTGTTTTCGGGTGTATCTGTTTTATCCGCAATATCCAACGTCCACCCAACAAATTCGCCCCTCGCAGTATAAAATGTATGTTCCTAGGTTATCCTTCCGGGACGAAAGGTTGGCGGGTATACGATTTGGAAACTCATCGCTTCTTTCATACGCGTGACATCGCGTTT…
>BGV007894
TTAAGAGGATGTACCATTTCGAGGGACGTATCGCGCGCCGCGATGGATACTATATTTCGAGGGACGTATCGCGCGCCGCGATGGTTACTATTATCGAGGGTCGTGTCGTGCGCCGCGACAGATGCATGGACAGATATGTCCCCCATGGGTCCCGGACTAAGAGACAGTGGGTGTGTATCACTAGGTCAGACATGCATCATTATACTTGACATTTCATTCCATTTATTGCACATACTTATCATTAGTGAACTTGATATCGTATTTTGCTGATCTTCTGATTGCCTTTCTGCGAAACTTGTGATTGATTAATATTGAGCTTGTTATTGCGGATATGTAATTTGTTGAAGTATTCTTGTTGAGGATATGTAATTTGTTGAAGTGTTGTTGTTGAGGATATGT…
ACCATAAAACTATAAAAATTATCCGATCTGACAATGGTACCGAATTCTTGAATAACCCTCTTCGTCAGTTCTACCACGACATGGGCGTCCTTGTCCAAACATCATGTGTAGGAACCCCCCAACAAAATGGGAGAGTCGAGCGCAAACACCGTCACATTTTAAACGTGGCACGTTCCTTAATGTTCCAAGCGTCGCTACCAGTCGAATTTTGGGGGGAATGTGTCCGTACTGCAGTTTACCTTATTAATCGCACACCTAGCCGTGTCCTCGGTGGCAAGTCTCCATTCGAAATGCTAAATACAACTCCACCAGATATCCCACTTGCGTGTTTTCGGGTGTATCTGTTTTATCCGCAATATCCAGCGTCCACCCAACAAATTCGCCCCTCGCAGTATAAAA…
>BGV007878
TTAAGAGGATGTACCATTTCGAGGGACGTATCGCGCGCCGCGATGGATACTATATTTCGAGGGACGTATCGCGCGCCGCGATGGTTACTATTATCGAGGGTCGTGTCGTGCGCCGCGACAGATGCATGGACAGATATGTCCCCCATGGGTCCCGGACTAAGAGACAGTGGGTGTGTATCACTAGGTCAGACATGCATCATTATACTTGACATTTCATTCCATTTATTGCACATACTTATCATTAGTGAACTTGATATCGTATTTTGCTGATCTTCTGATTGCCTTTCTGCGAAACTTGTGATTGATTAATATTGAGCTTGTTATTGCGGATATGTAATTTGTTGAAGTATTCTTGTTGAGGATATGTAATTTGTTGAAGTGTTGTTGTTGAGGATATGT…
AACCCTCTTCGTCAGTTCTACCACGACATGGGCGTCCTTGTCCAAACATCATGTGTAGGAACCCCCCAACAAAATGGGAGAGTCGAGCGCAAACACCGTCACATTTTAAACGTGGCACGTTCCTTAATGTTCCAAGCGTCGCTACCAGTCGAATTTTGGGGGGAATGTGTCCGTACTGCAGTTTACCTTATTAATCGCACACCTAGCCGTGTCCTCGGTGGCAAGTCTCCATTCGAAATGCTAAATACAACTCCACCAGATATCCCACTTGCGTGTTTTCGGGTGTATCTGTTTTATCCGCAATATCCAACGTCCACCCAACAAATTCGCCCCTCGCAGTATAAAATGTATGTTCCTAGGTTATCCTTCCGGGACGAAAGGTTGGCGGGTATACGATTT…
>BGV007895
TTAAGAGGATGTACCATTTCGAGGGACGTATCGCGCGCCGCGATGGATACTATATTTCGAGGGACGTATCGCGCGCCGCGATGGTTACTATTATCGAGGGTCGTGTCGTGCGCCGCGACAGATGCATGGACAGATATGTCCCCCATGGGTCCCGGACTAAGAGACAGTGGGTGTGTATCACTAGGTCAGACATGCATCATTATACTTGACATTTCATTCCATTTATTGCACATACTTATCATTAGTGAACTTGATATCGTATTTTGCTGATCTTCTGATTGCCTTTCTGCGAAACTTGTGATTGATTAATATTGAGCTTGTTATTGCGGATATGTAATTTGTTGAAGTATTCTTGTTGAGGATATGTAATTTGTTGAAGTGTTGTTGTTGAGGATATGT…
ATACCATAAAACTATAAAAATTATCCGATCTGACAATGGTACCGAATTCTTGAATAACCCTCTTCGTCAGTTCTACCACGACATGGGCGTCCTTGTCCAAACATCATGTGTAGGAACCCCCCAACAAAATGGGAGAGTCGAGCGCAAACACCGTCACATTTTAAACGTGGCACGTTCCTTAATGTTCCAAGCGTCGCTACCAGTCGAATTTTGGGGGGAATGTGTCCGTACTGCAGTTTACCTTATTAATCGCACACCTAGCCGTGTCCTCGGTGGCAAGTCTCCATTCGAAATGCTAAATACAACTCCACCAGATATCCCACTTGCGTGTTTTCGGGTGTATCTGTTTTATCCGCAATATCCAGCGTCCACCCAACAAATTCGCCCCTCGCAGTATAA…
>BGV007899
TTAAGAGGATGTACCATTTCGAGGGACGTATCGCGCGCCGCGATGGATACTATATTTCGAGGGACGTATCGCGCGCCGCGATGGTTACTATTATCGAGGGTCGTGTCGTGCGCCGCGACAGATGCATGGACAGATATGTCCCCCATGGGTCCCGGACTAAGAGACAGTGGGTGTGTATCACTAGGTCAGACATGCATCATTATACTTGACATTTCATTCCATTTATTGCACATACTTATCATTAGTGAACTTGATATCGTATTTTGCTGATCTTCTGATTGCCTTTCTGCGAAACTTGTGATTGATTAATATTGAGCTTGTTATTGCGGATATGTAATTTGTTGAAGTATTCTTGTTGAGGATATGTAATTTGTTGAAGTGTTGTTGTTGAGGATATGT…
TACCATAAAACTATAAAAATTATCCGATCTGACAATGGTACCGAATTCTTGAATAACCCTCTTCGTCAGTTCTACCACGACATGGGCGTCCTTGTCCAAACATCATGTGTAGGAACCCCCCAACAAAATGGGAGAGTCGAGCGCAAACACCGTCACATTTTAAACGTGGCACGTTCCTTAATGTTCCAAGCGTCGCTACCAGTCGAATTTTGGGGGGAATGTGTCCGTACTGCAGTTTACCTTATTAATCGCACACCTAGCCGTGTCCTCGGTGGCAAGTCTCCATTCGAAATGCTAAATACAACTCCACCAGATATCCCACTTGCGTGTTTTCGGGTGTATCTGTTTTATCCGCAATATCCAGCGTCCACCCAACAAATTCGCCCCTCGCAGTATAAA…
>BGV007901
TTAAGAGGATGTACCATTTCGAGGGACGTATCGCGCGCCGCGATGGATACTATATTTCGAGGGACGTATCGCGCGCCGCGATGGTTACTATTATCGAGGGTCGTGTCGTGCGCCGCGACAGATGCATGGACAGATATGTCCCCCATGGGTCCCGGACTAAGAGACAGTGGGTGTGTATCACTAGGTCAGACATGCATCATTATACTTGACATTTCATTCCATTTATTGCACATACTTATCATTAGTGAACTTGATATCGTATTTTGCTGATCTTCTGATTGCCTTTCTGCGAAACTTGTGATTGATTAATATTGAGCTTGTTATTGCGGATATGTAATTTGTTGAAGTATTCTTGTTGAGGATATGTAATTTGTTGAAGTGTTGTTGTTGAGGATATGT…
ATCCGATCTGACAATGGTACCGAATTCTTGAATAACCCTCTTCGTCAGTTCTACCACGACATGGGCGTCCTTGTCCAAACATCATGTGTAGGAACCCCCCAACAAAATGGGAGAGTCGAGCGCAAACACCGTCACATTTTAAACGTGGCACGTTCCTTAATGTTCCAAGCGTCGCTACCAGTCGAATTTTGGGGGGAATGTGTCCGTACTGCAGTTTACCTTATTAATCGCACACCTAGCCGTGTCCTCGGTGGCAAGTCTCCATTCGAAATGCTAAATACAACTCCACCAGATATCCCACTTGCGTGTTTTCGGGTGTATCTGTTTTATCCGCAATATCCAGCGTCCACCCAACAAATTCGCCCCTCGCAGTATAAAATGTATGTTCCTAGGTTATCC…
>BGV007900
TTAAGAGGATGTACCATTTCGAGGGACGTATCGCGCGCCGCGATGGATACTATATTTCGAGGGACGTATCGCGCGCCGCGATGGTTACTATTATCGAGGGTCGTGTCGTGCGCCGCGACAGATGCATGGACAGATATGTCCCCCATGGGTCCCGGACTAAGAGACAGTGGGTGTGTATCACTAGGTCAGACATGCATCATTATACTTGACATTTCATTCCATTTATTGCACATACTTATCATTAGTGAACTTGATATCGTATTTTGCTGATCTTCTGATTGCCTTTCTGCGAAACTTGTGATTGATTAATATTGAGCTTGTTATTGCGGATATGTAATTTGTTGAAGTATTCTTGTTGAGGATATGTAATTTGTTGAAGTGTTGTTGTTGAGGATATGT…
CTTCGTCAGTTCTACCACGACATGGGCGTCCTTGTCCAAACATCATGTGTAGGAACCCCCCAACAAAATGGGAGAGTCGAGCGCAAACACCGTCACATTTTAAACGTGGCACGTTCCTTAATGTTCCAAGCGTCGCTACCAGTCGAATTTTGGGGGGAATGTGTCCGTACTGCAGTTTACCTTATTAATCGCACACCTAGCCGTGTCCTCGGTGGCAAGTCTCCATTCGAAATGCTAAATACAACTCCACCAGATATCCCACTTGCGTGTTTTCGGGTGTATCTGTTTTATCCGCAATATCCAGCGTCCACCCAACAAATTCGCCCCTCGCAGTATAAAATGTATGTTCCTAGGTTATCCTTCCGGGACGAAAGGTTGGCGGGTATACGATTTGGAAAC…
>BGV007870
TTAAGAGGATGTACCATTTCGAGGGACGTATCGCGCGCCGCGATGGATACTATATTTCGAGGGACGTATCGCGCGCCGCGATGGTTACTATTATCGAGGGTCGTGTCGTGCGCCGCGACAGATGCATGGACAGATATGTCCCCCATGGGTCCCGGACTAAGAGACAGTGGGTGTGTATCACTAGGTCAGACATGCATCATTATACTTGACATTTCATTCCATTTATTGCACATACTTATCATTAGTGAACTTGATATCGTATTTTGCTGATCTTCTGATTGCCTTTCTGCGAAACTTGTGATTGATTAATATTGAGCTTGTTATTGCGGATATGTAATTTGTTGAAGTATTCTTGTTGAGGATATGTAATTTGTTGAAGTGTTGTTGTTGAGGATATGT…
CCTCTTCGTCAGTTCTACCACGACATGGGCGTCCTTGTCCAAACATCATGTGTAGGAACCCCCCAACAAAATGGGAGAGTCGAGCGCAAACACCGTCACATTTTAAACGTGGCACGTTCCTTAATGTTCCAAGCGTCGCTACCAGTCGAATTTTGGGGGGAATGTGTCCGTACTGCAGTTTACCTTATTAATCGCACACCTAGCCGTGTCCTCGGTGGCAAGTCTCCATTCGAAATGCTAAATACAACTCCACCAAATATCCCACTTGCGTGTTTTCGGGTGTATCTGTTTTATCCGCAATATCCAGCGTCCACCCAACAAATTCGCCCCTCGCAGTATAAAATGTATGTTCCTAGGTTATCCTTCCGGGACGAAAGGTTGGCGGGTATACGATTTGGA…
>BGV007911
TTAAGAGGATGTACCATTTCGAGGGACGTATCGCGCGCCGCGATGGATACTATATTTCGAGGGACGTATCGCGCGCCGCGATGGTTACTATTATCGAGGGTCGTGTCGTGCGCCGCGACAGATGCATGGACAGATATGTCCCCCATGGGTCCCGGACTAAGAGACAGTGGGTGTGTATCACTAGGTCAGACATGCATCATTATACTTGACATTTCATTTCATTTATTGCACATACTTATCATTAGTGAACTTGATATCGTATTTTGCTGATCTTCTGATTGCCTTTCTGCGAAACTTGTGATTGATTAATATTGAGCTTGTTATTGCGGATATGTAATTTGTTGAAGTATTCTTGTTGAGGATATGTAATTTGTTGAAGTGTTGTTGTTGAGGATATGT…
ACCATAAAACTATAAAAATTATCCGATCTGACAATGGTACCGAATTCTTGAATAACCCTCTTCGTCAGTTCTACCACGACATGGGCGTCCTTGTCCAAACATCATGTGTAGGAACCCCCCAACAAAATGGGAGAGTCGAGCGCAAACACCGTCACATTTTAAACGTGGCACGTTCCTTAATGTTCCAAGCGTCGCTACCAGTCGAATTTTGGGGGGAATGTGTCCGTACTGCAGTTTACCTTATTAATCGCACACCTAGCCGTGTCCTCGGTGGCAAGTCTCCATTCGAAATGCTAAATACAACTCCACCAGATATCCCACTTGCGTGTTTTCGGGTGTATCTGTTTTATCCGCAATATCCAGCGTCCACCCAACAAATTCGCCCCTCGCAGTATAAAA…
>BGV007910
TTAAGAGGATGTACCATTTCGAGGGACGTATCGCGCGCCGCGATGGATACTATATTTCGAGGGACGTATCGCGCGCCGCGATGGTTACTATTATCGAGGGTCGTGTCGTGCGCCGCGACAGATGCATGGACAGATATGTCCCCCATGGGTCCCGGACTAAGAGACAGTGGGTGTGTATCACTAGGTCAGACATGCATCATTATACTTGACATTTCATTCCATTTATTGCACATACTTATCATTAGTGAACTTGATATCGTATTTTGCTGATCTTCTGATTGCCTTTCTGCGAAACTTGTGATTGATTAATATTGAGCTTGTTATTGCGGATATGTAATTTGTTGAAGTATTCTTGTTGAGGATATGTAATTTGTTGAAGTGTTGTTGTTGAGGATATGT…
AATTTTGGGGGGAATGTGTCCGTACTGCAGTTTACCTTATTAATCGCACACCTAGCCGTGTCCTCGGTGGCAAGTCTCCATTCGAAATGCTAAATACAACTCCACCAGATATCCCACTTGCGTGTTTTCGGGTGTCTCTGTTTTATCCGCAATATCCAGCGTCCACCCAACAAATTCGCCCCTCGCAGTATAAAATGTATGTTCCTAGGTTATCCTTCCGGGACGAAAGGTTGGCGGGTATACGATTTGGAAACTCATCGCTTCTTTCATACGCGTGACATCGCGTTTGATGAAACGATGTTTCCGTTCGCACCTACACCTACCAACCAGCAGCCCACGCAACACACACCAACAGTCCCAAGAACAGCAGATTTTCCCGTCACTGCCACACCAACAGCC…
>BGV007902
TTAAGAGGATGTACCATTTCGAGGGACGTATCGCGCGCCGCGATGGATACTATATTTCGAGGGACGTATCGCGCGCCGCGATGGTTACTATTATCGAGGGTCGTGTCGTGCGCCGCGACAGATGCATGGACAGATATGTCCCCCATGGGTCCCGGACTAAGAGACAGTGGGTGTGTATCACTAGGTCAGACATGCATCATTATACTTGACATTTCATTCCATTTATTGCACATACTTATCATTAGTGAACTTGATATCGTATTTTGCTGATCTTCTGATTGCCTTTCTGCGAAACTTGTGATTGATTAATATTGAGCTTGTTATTGCGGATATGTAATTTGTTGAAGTATTCTTGTTGAGGATATGTAATTTGTTGAAGTGTTGTTGTTGAGGATATGT…
ACCATAAAACTATAAAAATTATCCGATCTGACAATGGTACCGAATTCTTGAATAACCCTCTTCGTCAGTTCTACCACGACATGGGCGTCCTTGTCCAAACATCATGTGTAGGAACCCCCCAACAAAATGGGAGAGTCGAGCGCAAACACCGTCACATTTTAAACGTGGCACGTTCCTTAATGTTCCAAGCGTCGCTACCAGTCGAATTTTGGGGGGAATGTGTCCGTACTGCAGTTTACCTTATTAATCGCACACCTAGCCGTGTCCTCGGTGGCAAGTCTCCATTCGAAATGCTAAATACAACTCCACCAGATATCCCACTTGCGTGTTTTCGGGTGTATCTGTTTTATCCGCAATATCCAGCGTCCACCCAACAAATTCGCCCCTCGCAGTATAAAA…
>BGV007909
TTAAGAGGATGTACCATTTCGAGGGACGTATCGCGCGCCGCGATGGATACTATATTTCGAGGGACGTATCGCGCGCCGCGATGGTTACTATTATCGAGGGTCGTGTCGTGCGCCGCGACAGATGCATGGACAGATATGTCCCCCATGGGTCCCGGACTAAGAGACAGTGGGTGTGTATCACTAGGTCAGACATGCATCATTATACTTGACATTTCATTCCATTTATTGCACATACTTATCATTAGTGAACTTGATATCGTATTTTGCTGATCTTCTGATTGCCTTTCTGCGAAACTTGTGATTGATTAATATTGAGCTTGTTATTGCGGATATGTAATTTGTTGAAGTATTCTTGTTGAGGATATGTAATTTGTTGAAGTGTTGTTGTTGAGGATATGT…
TAAAAATTATCCGATCTGACAATGGTACCGAATTCTTGAATAACCCTCTTCGTCAGTTCTACCACGACATGGGCGTCCTTGTCCAAACATCATGTGTAGGAACCCCCCAACAAAATGGGAGAGTCGAGCGCAAACACCGTCACATTTTAAACGTGGCACGTTCCTTAATGTTCCAAGCGTCGCTACCAGTCGAATTTTGGGGGGAATGTGTCCGTACTGCAGTTTACCTTATTAATCGCACACCTAGCCGTGTCCTCGGTGGCAAGTCTCCATTCGAAATGCTAAATACAACTCCACCAGATATCCCACTTGCGTGTTTTCGGGTGTATCTATTTTATCCGCAATATCCAGCGTCCACCCAACAAATTCGCCCCTCGCAGTATAAAATGTATGTTCCTA…
>BGV007908
TTAAGAGGATGTACCATTTCGAGGGACGTATCGCGCGCCGCGATGGATACTATATTTCGAGGGACGTATCGCGCGCCGCGATGGTTACTATTATCGAGGGTCGTGTCGTGCGCCGCGACAGATGCATGGACAGATATGTCCCCCATGGGTCCCGGACTAAGAGACAGTGGGTGTGTATCACTAGGTCAGACATGCATCATTATACTTGACATTTCATTCCATTTATTGCACATACTTATCATTAGTGAACTTGATATCGTATTTTGCTGATCTTCTGATTGCCTTTCTGCGAAACTTGTGATTGATTAATATTGAGCTTGTTATTGCGGATATGTAATTTGTTGAAGTATTCTTGTTGAGGATATGTAATTTGTTGAAGTGTTGTTGTTGAGGATATGT…
ATAAAATGTATGTTCCTAGGTTATCCTTCCGGGACGAAAGGTTGGCGGGTATACGATTTGGAAACTCATCGCTTCTTTCATACGCGTGACATCGCGTTTGATGAAACGATGTTTCCGTTCGCACCTACACCTACCAACCAGCAGCCCACGCAACACACACCAACAGTCCCAAGAACAGCAGATTTTCCCGTCACTGCCACACCAACAGCCCAACGAACAACAGACTCTCTCGTCACTGTCTCAACCATGTCGCCCAACCCAAGCACTGTTACCATTAACCAGCAGACCAACAATATGCCACAACAGCCCGACTCCACTGCCTCCACAGAACCTGCAACAACCCCCCCTCCCGTCGACGAAGACGCAGGTCCACCACCTGCTTGAACGTCAAGTCGCGTT…
>BGV007918
TTAAGAGGATGTACCATTTCGAGGGACGTATCGCGCGCCGCGATGGATACTATATTTCGAGGGACGTATCGCGCGCCGCGATGGTTACTATTATCGAGGGTCGTGTCGTGCGCCGCGACAGATGCATGGACAGATATGTCCCCCATGGGTCCCGGACTAAGAGACAGTGGGTGTGTATCACTAGGTCAGACATGCATCATTATACTTGACATTTCATTCCATTTATTGCACATACTTATCATTAGTGAACTTGATATCGTATTTTGCTGATCTTCTGATTGCCTTTCTGCGAAACTTGTGATTGATTAATATTGAGCTTGTTATTGCGGATATGTAATTTGTTGAAGTATTCTTGTTGAGGATATGTAATTTGTTGAAGTGTTGTTGTTGAGGATATGT…
TAGGAACCCCCCAACAAAATGGGAGAGTCGAGCGCAAACACCGTCACATTTTAAACGTGGCACGTTCCTTAATGTTCCAAGCGTCGCTACCAGTCGAATTTTGGGGGGAATGTGTCCGTACTGCAGTTTACCTTATTAATCGCACACCTAGCCGTGTCCTCGGTGGCAAGTCTCCATTCGAAATGCTAAATACAACTCCACCAGATATCCCACTTGCGTGTTTTCGGGTGTATCTGTTTTATCCGCAATATCCAGCGTCCACCCAACAAATTCGCCCCTCGCAGTATAAAATGTATGTTCCTAGGTTATCCTTCCGGGACGAAAGGTTGGCGGGTATACGATTTGGAAACTCATCGCTTCTTTCATACGCGTGACATCGCGTTTGATGAAACGATGTTT…
>BGV007921
TTAAGAGGATGTACCATTTCGAGGGACGTATCGCGCGCCGCGATGGATACTATATTTCGAGGGACGTATCGCGCGCCGCGATGGTTACTATTATCGAGGGTCGTGTCGTGCGCCGCGACAGATGCATGGACAGATATGTCCCCCATGGGTCCCGGACTAAGAGACAGTGGGTGTGTATCACTAGGTCAGACATGCATCATTATACTTGACATTTCATTCCATTTATTGCACATACTTATCATTAGTGAACTTGATATCGTATTTTGCTGATCTTCTGATTGCCTTTCTGCGAAACTTGTGATTGATTAATATTGAGCTTGTTATTGCGGATATGTAATTTGTTGAAGTATTCTTGTTGAGGATATGTAATTTGTTGAAGTGTTGTTGTTGAGGATATGT…
CCACCCAACAAATTCGCCCCTCGCAGTATAAAATGTATGTTCCTAGGTTATCCTTCCGGGACGAAAGGTTGGCGGGTATACGATTTGGAAACTCATCGCTTCTTTCATACGCGTGACATCGCGTTTGATGAAACGATGTTTCCGTTCGCACCTACACCTACCAACCAGCAGCCCACGCAACACACACCAACAGTCCCAAGAACAGCAGATTTTCCCGTCACTGCCACACCAACAGCCCAACGAACAACAGACTCTCTCGTCACTGTCTCAACCATGTCGCCCAACCCAAGCACTGTTACCATTAACCAGCAGACCAACAATATGCCACAACAGCCCGACTCCACTGCCTCCACAGAACCTGCAACAACCCCCCCTCCCGTCGACGAAGACGCAGGTCCA…
>BGV007920
TTAAGAGGATGTACCATTTCGAGGGACGTATCGCGCGCCGCGATGGATACTATATTTCGAGGGACGTATCGCGCGCCGCGATGGTTACTATTATCGAGGGTCGTGTCGTGCGCCGCGACAGATGCATGGACAGATATGTCCCCCATGGGTCCCGGACTAAGAGACAGTGGGTGTGTATCACTAGGTCAGACATGCATCATTATACTTGACATTTCATTCCATTTATTGCACATACTTATCATTAGTGAACTTGATATCGTATTTTGCTGATCTTCTGATTGCCTTTCTGCGAAACTTGTGATTGATTAATATTGAGCTTGTTATTGCGGATATGTAATTTGTTGAAGTATTCTTGTTGAGGATATGTAATTTGTTGAAGTGTTGTTGTTGAGGATATGT…
CCATAAAACTATAAAAATTATCCGATCTGACAATGGTACCGAATTCTTGAATAACCCTCTTCGTCAGTTCTACCACGACATGGGCGTCCTTGTCCAAACATCATGTGTAGGAACCCCCCAACAAAATGGGAGAGTCGAGCGCAAACACCGTCACATTTTAAACGTGGCACGTTCCTTAATGTTCCAAGCGTCGCTACCAGTCGAATTTTGGGGGGAATGTGTCCGTACTGCAGTTTACCTTATTAATCGCACACCTAGCCGTGTCCTCGGTGGCAAGTCTCCATTCGAAATGCTAAATACAACTCCACCAGATATCCCACTTGCGTGTTTTCGGGTGTATCTATTTTATCCGCAATATCCAGCGTCCACCCAACAAATTCGCCCCTCGCAGTATAAAAT…
>BGV007931
TTAAGAGGATGTACCATTTCGAGGGACGTATCGCGCGCCGCGATGGATACTATATTTCGAGGGACGTATCGCGCGCCGCGATGGTTACTATTATCGAGGGTCGTGTCGTGCGCCGCGACAGATGCATGGACAGATATGTCCCCCATGGGTCCCGGACTAAGAGACAGTGGGTGTGTATCACTAGGTCAGACATGCATTATTATACTTGACATTTCATTCCATTTATTGCACATACTTATCATTAGTGAACTTGATATCGTATTTTGCTGATCTTCTGATTGCCTTTCTGCGAAACTTGTGATTGATTAATATTGAGCTTGTTATTGCGGATATGTAATTTGTTGAAGTATTCTTGTTGAGGATATGTAATTTGTTGAAGTGTTGTTGTTGAGGATATGT…
GTCCAAACATCATGTGTAGGAACCCCCCAACAAAATGGGAGAGTCGAGCGCAAACACCGTCACATTTTAAACGTGGCACGTTCCTTAATGTTCCAAGCGTCGCTACCAGTCGAATTTTGGGGGGAATGTGTCCGTACTGCAGTTTACCTTATTAATCGCACACCTAGCCGTGTCCTCGGTGGCAAGTCTCCATTCTAAATGCTAAATACAACTCCACCAGATATCCCACTTGCGTGTTTTCGGGTGTCTCTGTTTTATCCGCAATATCCAGCGTCCACCCAACAAATTCGCCCCTCGCAGTATAAAATGTATGTTCCTAGGTTATCCTTCCGGGACGAAAGGTTGGCGGGTATACGATTTGGAAACTCATCGCTTCTTTCATACGCGTGACATCGCGTT…
>BGV007927
TTAAGAGGATGTACCATTTCGAGGGACGTATCGCGCGCCGCGATGGATACTATATTTCGAGGGACGTATCGCGCGCCGCGATGGTTACTATTATCGAGGGTCGTGTCGTGCGCCGCGACAGATGCATGGACAGATATGTCCCCCATGGGTCCCGGACTAAGAGACAGTGGGTGTGTATCACTAGGTCAGACATGCATCATTATACTTGACATTTCATTCCATTTATTGCACATACTTATCATTAGTGAACTTGATATCGTATTTTGCTGATCTTCTGATTGCCTTTCTGCGAAACTTGTGATTGATTAATATTGAGCTTGTTATTGCGGATATGTAATTTGTTGAAGTATTCTTGTTGAGGATATGTAATTTGTTGAAGTGTTGTTGTTGAGGATATGT…
TTACATGGGGATATTACTGAAGAGGTCTACATGCGACTTCCACCAGGTTACTCGAATGCCCACCCAGGCAAAGTATGTCGACTGAAAAAATCTCTATATGGTCTCCGCCAATCACCCAGAAATTGGTTCGCAAAACTGACAATTGCATTGAGGCGCTATGGTTTCAAACAAGCTCATAAGGATCATACTCTCTTCATTTTCCGACGCGGCGCTGACTTTCTGGCCATCCTGATTTATGTAGACGACATCTTAGTCACAGGTAACAACCTCAATCTATGTGCTTCATTCAAAAAATATTTGCACAACTGCTTTCAGCTGAAGGATTTGGGGCCTTTAAAATATTTCTTGGGAATCGAATGTGCCCGTTCGTCAACTGGTTTAGTGCTGTGCCAACGCAAA…
>BGV007935
TTAAGAGGATGTACCATTTCGAGGGACGTATCGCGCGCCGCGATGGATACTATATTTCGAGGGACGTATCGCGCGCCGCGATGGTTACTATTATCGAGGGTCGTGTCGTGCGCCGCGACAGATGCATGGACAGATATGTCCCCCATGGGTCCCGGACTAAGAGACAGTGGGTGTGTATCACTAGGTCAGACATGCATTATTATACTTGACATTTCATTCCATTTATTGCACATACTTATCATTAGTGAACTTGATATCGTATTTTGCTGATCTTCTGATTGCCTTTCTGCGAAACTTGTGATTGATTAATATTGAGCTTGTTATTGCGGATATGTAATTTGTTGAAGTATTCTTGTTGAGGATATGTAATTTGTTGAAGTGTTGTTGTTGAGGATATGT…
ACAATGGTACCGAATTCTTGAATAACCCTCTTCGTCAGTTCTACCACGACATGGGCGTCCTTGTCCAAACATCATGTGTAGGAACCCCCCAACAAAATGGGAGAGTCGAGCGCAAACACCGTCACATTTTAAACGTGGCACGTTCCTTAATGTTCCAAGCGTCGCTACCAGTCGAATTTTGGGGGGAATGTGTCCGTACTGCAGTTTACCTTATTAATCGCACACCTAGCCGTGTCCTCGGTGGCAAGTCTCCATTCTAAATGCTAAATACAACTCCACCAGATATCCCACTTGCGTGTTTTCGGGTGTCTCTGTTTTATCCGCAATATCCAGCGTCCACCCAACAAATTCGCCCCTCGCAGTATAAAATGTATGTTCCTAGGTTATCCTTCCGGGACG…
>BGV007934
TTAAGAGGATGTACCATTTCGAGGGACGTATCGCGCGCCGCGATGGATACTATATTTCGAGGGACGTATCGCGCGCCGCGATGGTTACTATTATCGAGGGTCGTGTCGTGCGCCGCGACAGATGCATGGACAGATATGTCCCCCATGGGTCCCGGACTAAGAGACAGTGGGTGTGTATCACTAGGTCAGACATGCATTATTATACTTGACATTTCATTCCATTTATTGCACATACTTATCATTAGTGAACTTGATATCGTATTTTGCTGATCTTCTGATTGCCTTTCTGCGAAACTTGTGATTGATTAATATTGAGCTTGTTATTGCGGATATGTAATTTGTTGAAGTATTCTTGTTGAGGATATGTAATTTGTTGAAGTGTTGTTGTTGAGGATATGT…
ATGGTACCGAATTCTTGAATAACCCTCTTCGTCAGTTCTACCACGACATGGGCGTCCTTGTCCAAACATCATGTGTAGGAACCCCCCAACAAAATGGGAGAGTCGAGCGCAAACACCGTCACATTTTAAACGTGGCACGTTCCTTAATGTTCCAAGCGTCGCTACCAGTCGAATTTTGGGGGGAATGTGTCCGTACTGCAGTTTACCTTATTAATCGCACACCTAGCCGTGTCCTCGGTGGCAAGTCTCCATTCTAAATGCTAAATACAACTCCACCAGATATCCCACTTGCGTGTTTTCGGGTGTCTCTGTTTTATCCGCAATATCCAGCGTCCACCCAACAAATTCGCCCCTCGCAGTATAAAATGTATGTTCCTAGGTTATCCTTCCGGGACGAAA…
>BGV007933
TTAAGAGGATGTACCATTTCGAGGGACGTATCGCGCGCCGCGATGGATACTATATTTCGAGGGACGTATCGCGCGCCGCGATGGTTACTATTATCGAGGGTCGTGTCGTGCGCCGCGACAGATGCATGGACAGATATGTCCCCCATGGGTCCCGGACTAAGAGACAGTGGGTGTGTATCACTAGGTCAGACATGCATTATTATACTTGACATTTCATTCCATTTATTGCACATACTTATCATTAGTGAACTTGATATCGTATTTTGCTGATCTTCTGATTGCCTTTCTGCGAAACTTGTGATTGATTAATATTGAGCTTGTTATTGCGGATATGTAATTTGTTGAAGTATTCTTGTTGAGGATATGTAATTTGTTGAAGTGTTGTTGTTGAGGATATGT…
TCTTCGTCAGTTCTACCACGACATGGGCGTCCTTGTCCAAACATCATGTGTAGGAACCCCCCAACAAAATGGGAGAGTCGAGCGCAAACACCGTCACATTTTAAACGTGGCACGTTCCTTAATGTTCCAAGCGTCGCTACCAGTCGAATTTTGGGGGGAATGTGTCCGTACTGCAGTTTACCTTATTAATCGCACACCTAGCCGTGTCCTCGGTGGCAAGTCTCCATTCTAAATGCTAAATACAACTCCACCAGATATCCCACTTGCGTGTTTTCGGGTGKCTCTGTTTTATCCGCAATATCCAGCGTCCACCCAACAAATTCGCCCCTCGCAGTATAAAATSTATGTTCCTAGGTTATCCTTCCGGGACGAAAGGTTGGCGGGTATACGATTTGGAAA…
>BGV007936
TTAAGAGGATGTACCATTTCGAGGGACGTATCGCGCGCCGCGATGGATACTATATTTCGAGGGACGTATCGCGCGCCGCGATGGTTACTATTATCGAGGGTCGTGTCGTGCGCCGCGACAGATGCATGGACAGATATGTCCCCCATGGGTCCCGGACTAAGAGACAGTGGGTGTGTATCACTAGGTCAGACATGCATCATTATACTTGACATTTCATTCCATTTATTGCACATACTTATCATTAGTGAACTTGATATCGTATTTTGCTGATCTTCTGATTGCCTTTCTGCGAAACTTGTGATTGATTAATATTGAGCTTGTTATTGCGGATATGTAATTTGTTGAAGTATTCTTGTTGAGGATATGTAATTTGTTGAAGTGTTGTTGTTGAGGATATGT…
AACTATAAAAATTATCCGATCTGACAATGGTACCGAATTCTTGAATAACCCTCTTCGTCAGTTCTACCACGACATGGGCGTCCTTGTCCAAACATCATGTGTAGGAACCCCCCAACAAAATGGGAGAGTCGAGCGCAAACACCGTCACATTTTAAACGTGGCACGTTCCTTAATGTTCCAAGCGTCGCTACCAGTCGAATTTTGGGGGGAATGTGTCCGTACTGCAGTTTACCTTATTAATCGCACACCTAGCCGTGTCCTCGGTGGCAAGTCTCCATTCGAAATGCTAAATACAACTCCACCAGATATCCCACTTGCGTGTTTTCGGGTGTATCTGTTTTATCCGCAATATCCAGCGTCCACCCAACAAATTCGCCCCTCGCAGTATAAAATGTATGT…
>BGV007981
TTAAGAGGATGTACCATTTCGAGGGACGTATCGCGCGCCGCGATGGATACTATATTTCGAGGGACGTATCGCGCGCCGCGATGGTTACTATTATCGAGGGTCGTGTCGTGCGCCGCGACAGATGCATGGACAGATATGTCCCCCATGGGTCCCGGACTGAGAGACAGCGGGTGTGTATCACTAGGTCAGACATGCATCATTATACTTGACATTGCACATACTTACCATTAGTGAACTTGATATCTTATTTTGCTGATCTTCTGATTGCCTTTCTGCGAAACTTGTGATTGATTAATATTGAGCTTGTTATTGCGGATATATAATTTGTTGAAGTATTCTTGTTGAGGATATGTAATTTGTTGAAGTGTTGTTGTTGAGGATATGTAATTTTTCTAAGTG…
ATAATACATCTTCAAAGCTCTTATAATCACAACATCACAACGTTGAAATGAATAAGATAAATAACTTTGATATATTCGTTGTACTTTATGTATGATATTTTTTTTATGTGAAATCGATAAATATGATACATAAATTAGTAAGATACAATGATTTTGAGATAAAAAAAAATTAACCTTCATCGAATTTCAAACTATTCTTCAAATTAATAAATATTAATTTATCAATTAAATAATACTTCTATAAAATAATAAAATTTCATGGTCCTATCTATATTAATTTATAGAGATTTTACTGTACATACATACCTAATAATGCTTTTTTGATATTGTCATTTCATCTTGATTTTTGTGATTTTTATTCGTTTGTCTTGATTGAAAATTCAGAATTTAAAATTGAAG…
>BGV007989
TTAAGAGGATGTACCATTTCGAGGGACGTATCGCGCGCCGCGATGGATACTATATTTCGAGGGACGTATCGCGCGCCGCGATGGTTACTATTATCGAGGGTCGTGTCGTGCGCCGCGACAGATGCATGGACAGATATGTCCCCCATGGGTCCCGGACTAAGAGACAGTGGGTGTGTATCACTAGGTCAGACATGCATCATTATACTTGACATTTCATTCCATTTATTGCACATACTTATCATTAGTGAACTTGATATCGTATTTTGCTGATCTTCTGATTGCCTTTCTGCGAAACTTGTGATTGATTAATATTGAGCTTGTTATTGCGGATATGTAATTTGTTGAAGTATTSTTGTTGAGGATATGTAATTTGTTGAAGTGTTGTTGTTGAGGATATGT…
AATACCATAAAACTATAAAAATTATCCGATCTGACAATGGTACCGAATTCTTGAATAACCCTCTTCGTCAGTTCTACCACGACATGGGCGTCCTTGTCCAAACATCATGTGTAGGAACCCCCCAACAAAATGGGAGAGTCGAGCGCAAACACCGTCACATTTTAAACGTGGCACGTTCCTTAATGTTCCAAGCGTCGCTACCAGTCGAATTTTGGGGGGAATGTGTCCGTACTGCAGTTTACCTTATTAATCGCACACCTAGCCGTGTCCTCGGTGGCAAGTCTCCATTCGAAATGCTAAATACAACTCCACCAGATATCCCACTTGCGTGTTTTCGGGTGTATCTGTTTTATCCGCAATATCCAGCGTCCACCCAACAAATTCGCCCCTCGCAGTATA…
>BGV008037
TTAAGAGGATGTACCATTTCGAGGGACGTATCGCGCGCCGCGATGGATACTATATTTCGAGGGACGTATCGCGCGCCGCGATGGTTACTATTATCGAGGGTCGTGTCGTGCGCCGCGACAGATGCATGGACAGATATGTCCCCCATGGGTCCCGGACTAAGAGACAGTGGGTGTGTATCACTAGGTCAGACATGCATCATTATACTTGACATTTCATTCCATTTATTGCACATACTTATCATTAGTGAACTTGATATCGTATTTTGCTGATCTTCTGATTGCCTTTCTGCGAAACTTGTGATTGATTAATATTGAGCTTGTTATTGCGGATATGTAATTTGTTGAAGTATTCTTGTTGAGGATATGTAATTTGTTGAAGTGTTGTTGTTGAGGATATGT…
GTCAGTTCTACCACGACATGGGCGTCCTTGTCCAAACATCATGTGTAGGAACCCCCCAACAAAATGGGAGAGTCGAGCGCAAACACCGTCACATTTTAAACGTGGCACGTTCCTTAATGTTCCAAGCGTCGCTACCAGTCGAATTTTGGGGGGAATGTGTCCGTACTGCAGTTTACCTTATTAATCGCACACCTAGCCGTGTCCTCGGTGGCAAGTCTCCATTCGAAATGCTAAATACAACTCCACCAGATATCCCACTTGCGTGTTTTCGGGTGTATCTGTTTTATCCGCAATATCCAGCGTCCACCCAACAAATTCGCCCCTCGCAGTATAAAATGTATGTTCCTAGGTTATCCTTCCGGGACGAAAGGTTGGCGGGTATACGATTTGGAAACTCAT…
>BGV007992
TTAAGAGGATGTACCATTTCGAGGGACGTATCGCGCGCCGCGATGGATACTATATTTCGAGGGACGTATCGCGCGCCGCGATGGTTACTATTATCGAGGGTCGTGTCGTGCGCCGCGACAGATGCATGGACAGATATGTCCCCCATGGGTCCCGGACTAAGAGACAGTGGGTGTGTATCACTAGGTCAGACATGCATCATTATACTTGACATTTCATTCCATTTATTGCACATACTTATCATTAGTGAACTTGATATCGTATTTTGCTGATCTTCTGATTGCCTTTCTGCGAAACTTGTGATTGATTAATATTGAGCTTGTTATTGCGGATATGTAATTTGTTGAAGTATTCTTGTTGAGGATATGTAATTTGTTGAAGTGTTGTTGTTGAGGATATGT…
AATACCATAAAACTATAAAAATTATCCGATCTGACAATGGTACCGAATTCTTGAATAACCCTCTTCGTCAGTTCTACCACGACATGGGCGTCCTTGTCCAAACATCATGTGTAGGAACCCCCCAACAAAATGGGAGAGTCGAGCGCAAACACCGTCACATTTTAAACGTGGCACGTTCCTTAATGTTCCAAGCGTCGCTACCAGTCGAATTTTGGGGGGAATGTGTCCGTACTGCAGTTTACCTTATTAATCGCACACCTAGCCGTGTCCTCGGTGGCAAGTCTCCATTCGAAATGCTAAATACAACTCCACCAGATATCCCACTTGCGTGTTTTCGGGTGTATCTGTTTTATCCGCAATATCCAGCGTCCACCCAACAAATTCGCCCCTCGCAGTATA…
>BGV007990
TTAAGAGGATGTACCATTTCGAGGGACGTATCGCGCGCCGCGATGGATACTATATTTCGAGGGACGTATCGCGCGCCGCGATGGTTACTATTATCGAGGGTCGTGTCGTGCGCCGCGACAGATGCATGGACAGATATGTCCCCCATGGGTCCCGGACTAAGAGACAGTGGGTGTGTATCACTAGGTCAGACATGCATCATTATACTTGACATTTCATTCCATTTATTGCACATACTTATCATTAGTGAACTTGATATCGTATTTTGCTGATCTTCTGATTGCCTTTCTGCGAAACTTGTGATTGATTAATATTGAGCTTGTTATTGCGGATATGTAATTTGTTGAAGTATTCTTGTTGAGGATATGTAATTTGTTGAAGTGTTGTTGTTGAGGATATGT…
CCATAAAACTATAAAAATTATCCGATCTGACAATGGTACCGAATTCTTGAATAACCCTCTTCGTCAGTTCTACCACGACATGGGCGTCCTTGTCCAAACATCATGTGTAGGAACCCCCCAACAAAATGGGAGAGTCGAGCGCAAACACCGTCACATTTTAAACGTGGCACGTTCCTTAATGTTCCAAGCGTCGCTACCAGTCGAATTTTGGGGGGAATGTGTCCGTACTGCAGTTTACCTTATTAATCGCACACCTAGCCGTGTCCTCGGTGGCAAGTCTCCATTCGAAATGCTAAATACAACTCCACCAGATATCCCACTTGCGTGTTTTCGGGTGTATCTGTTTTATCCGCAATATCCAGCGTCCACCCAACAAATTCGCCCCTCGCAGTATAAAAT…
>BGV008036
TTAAGAGGATGTACCATTTCGAGGGACGTATCGCGCGCCGCGATGGATACTATATTTCGAGGGACGTATCGCGCGCCGCGATGGTTACTATTATCGAGGGTCGTGTCGTGCGCCGCGACAGATGCATGGACAGATATGTCCCCCATGGGTCCCGGACTAAGAGACAGTGGGTGTGTATCACTAGGTCAGACATGCATCATTATACTTGACATTTCATTCCATTTATTGCACATACTTATCATTAGTGAACTTGATATCGTATTTTGCTGATCTTCTGATTGCCTTTCTGCGAAACTTGTGATTGATTAATATTGAGCTTGTTATTGCGGATATGTAATTTGTTGAAGTATTCTTGTTGAGGATATGTAATTTGTTGAAGTGTTGTTGTTGAGGATATGT…
AAAACTATAAAAATTATCCGATCTGACAATGGTACCGAATTCTTGAATAACCCTCTTCGTCAGTTCTACCACGACATGGGCGTCCTTGTCCAAACATCATGTGTAGGAACCCCCCAACAAAATGGGAGAGTCGAGCGCAAACACCGTCACATTTTAAACGTGGCACGTTCCTTAATGTTCCAAGCGTCGCTACCAGTCGAATTTTGGGGGGAATGTGTCCGTACTGCAGTTTACCTTATTAATCGCACACCTAGCCGTGTCCTCGGTGGCAAGTCTCCATTCGAAATGCTAAATACAACTCCACCAGATATCCCACTTGCGTGTTTTCGGGTGTATCTGTTTTATCCGCAATATCCAGCGTCCACCCAACAAATTCGCCCCTCGCAGTATAAAATGTAT…
>BGV008041
TTAAGAGGATGTACCATTTCGAGGGACGTATCGCGCGCCGCGATGGATACTATATTTCGAGGGACGTATCGCGCGCCGCGATGGTTACTATTATCGAGGGTCGTGTCGTGCGCCGCGACAGATGCATGGACAGATATGTCCCCCATGGGTCCCGGACTAAGAGACAGTGGGTGTGTATCACTAGGTCAGACATGCATCATTATACTTGACATTTCATTCCATTTATTGCACATACTTATCATTAGTGAACTTGATATCGTATTTTGCTGATCTTCTGATTGCCTTTCTGCGAAACTTGTGATTGATTAATATTGAGCTTGTTATTGCGGATATGTAATTTGTTGAAGTATTCTTGTTGAGGATATGTAATTTGTTGAAGTGTTGTTGTTGAGGATATGT…
ATACCATAAAACTATAAAAATTATCCGATCTGACAATGGTACCGAATTCTTGAATAACCCTCTTCGTCAGTTCTACCACGACATGGGCGTCCTTGTCCAAACATCATGTGTAGGAACCCCCCAACAAAATGGGAGAGTCGAGCGCAAACACCGTCACATTTTAAACGTGGCACGTTCCTTAATGTTCCAAGCGTCGCTACCAGTCGAATTTTGGGGGGAATGTGTCCGTACTGCAGTTTACCTTATTAATCGCACACCTAGCCGTGTCCTCGGTGGCAAGTCTCCATTCGAAATGCTAAATACAACTCCACCAGATATCCCACTTGCGTGTTTTCGGGTGTATCTGTTTTATCCGCAATATCCAGCGTCCACCCAACAAATTCGCCCCTCGCAGTATAA…
>BGV008058
TTAAGAGGATGTACCATTTCGAGGGACGTATCGCGCGCCGCGATGGATACTATATTTCGAGGGACGTATCGCGCGCCGCGATGGTTACTATTATCGAGGGTCGTGTCGTGCGCCGCGACAGATGCATGGACAGATATGTCCCCCATGGGTCCCGGACTAAGAGACAGTGGGTGTGTATCACTAGGTCAGACATGCATCATTATACTTGACATTTCATTCCATTTATTGCACATACTTATCATTAGTGAACTTGATATCGTATTTTGCTGATCTTCTGATTGCCTTTCTGCGAAACTTGTGATTGATTAATATTGAGCTTGTTATTGCGGATATGTAATTTGTTGAAGTATTCTTGTTGAGGATATGTAATTTGTTGAAGTGTTGTTGTTGAGGATATGT…
AATACCATAAAACTATAAAAATTATCCGATCTGACAATGGTACCGAATTCTTGAATAACCCTCTTCGTCAGTTCTACCACGACATGGGCGTCCTTGTCCAAACATCATGTGTAGGAACCCCCCAACAAAATGGGAGAGTCGAGCGCAAACACCGTCACATTTTAAACGTGGCACGTTCCTTAATGTTCCAAGCGTCGCTACCAGTCGAATTTTGGGGGGAATGTGTCCGTACTGCAGTTTACCTTATTAATCGCACACCTAGCCGTGTCCTCGGTGGCAAGTCTCCATTCGAAATGCTAAATACAACTCCACCAGATATCCCACTTGCGTGTTTTCGGGTGTATCTGTTTTATCCGCAATATCCAGCGTCCACCCAACAAATTCGCCCCTCGCAGTATA…
>BGV008061
TTAAGAGGATGTACCATTTCGAGGGACGTATCGCGCGCCGCGATGGATACTATATTTCGAGGGACGTATCGCGCGCCGCGATGGTTACTATTATCGAGGGTCGTGTCGTGCGCCGCGACAGATGCATGGACAGATATGTCCCCCATGGGTCCCGGACTAAGAGACAGTGGGTGTGTATCACTAGGTCAGACATGCATCATTATACTTGACATTTCATTCCATTTATTGCACATACTTATCATTAGTGAACTTGATATCGTATTTTGCTGATCTTCTGATTGCCTTTCTGCGAAACTTGTGATTGATTAATATTGAGCTTGTTATTGCGGATATGTAATTTGTTGAAGTATTCTTGTTGAGGATATGTAATTTGTTGAAGTGTTGTTGTTGAGGATATGT…
TTCGTCAGTTCTACCACGACATGGGCGTCCTTGTCCAAACATCATGTGTAGGAACCCCCCAACAAAATGGGAGAGTCGAGCGCAAACACCGTCACATTTTAAACGTGGCACGTTCCTTAATGTTCCAAGCGTCGCTACCAGTCGAATTTTGGGGGGAATGTGTCCGTACTGCAGTTTACCTTATTAATCGCACACCTAGCCGTGTCCTCGGTGGCAAGTCTCCATTCGAAATGCTAAATACAACTCCACCAGATATCCCACTTGCGTGTTTTCGGGTGTATCTGTTTTATCCGCAATATCCAGCGTCCACCCAACAAATTCGCCCCTCGCAGTATAAAATGTATGTTCCTAGGTTATCCTTCCGGGACGAAAGGTTGGCGGGTATACGATTTGGAAACT…
>BGV008042
TTAAGAGGATGTACCATTTCGAGGGACGTATCGCGCGCCGCGATGGATACTATATTTCGAGGGACGTATCGCGCGCCGCGATGGTTACTATTATCGAGGGTCGTGTCGTGCGCCGCGACAGATGCATGGACAGATATGTCCCCCATGGGTCCCGGACTRAGAGACAGCGGGTGTGTATCACTAGGTCAGACATGCATCATTATTGCACATACTTACCATTAGTGAACTTGATATCTTATTTTGCTGATCTTCTGATTGCCTTTCTGTGAAACTTGTGATTGATTAATATTGAGCTTGTTATTGCGGATATATAATTTGTTGAAGTATTCTTGTTGAGGATATGTAATTTGTTGAAGTGTTGTTGTTGAGGATATGTAATTTTTCTAAGTGTTGTTGTTG…
ACTTGTAAAGTTTAATACTAAATATGAATCATGACTTTATATGCTTCATTTTTTATAAATCTTATAAGTATTTAATTAATGATTAAAAAATTATAATAAGCAAATGTAATAATAAATTAAAAGAAAACAATTTTGTTTTGACGAAATCAGAGTTTAGATAGAACATCACTACTCCTAGAAAAGATAGAGCGTGTACAAGCCTCTAAAGTATTACAATTGATTCAAAAGAAAAACTCAAGTCTCTAATGAACTTGTTTCTAGAATAGAACAAGATCATAATTAAGGAGAAGAAAGTCTGCTGCGATGGAAACAGCTACCTGACMAATCTCCAAGAAGCCTCGGAAAAGAAGAGAATGACAAGTACAACAAAAATCCAGGCTCATAACCTACAAAAATTTG…
>BGV008051
TTAAGAGGATGTACCATTTCGAGGGACGTATCGCGCGCCGCGATGGATACTATATTTCGAGGGACGTATCGCGCGCCGCGATGGTTACTATTATCGAGGGTCGTGTCGTGCGCCGCGACAGATGCATGGACAGATATGTCCCCCATGGGTCCCGGACTAAGAGACAGTGGGTGTGTATCACTAGGTCAGACATGCATCATTATACTTGACATTTCATTCCATTTATTGCACATACTTATCATTAGTGAACTTGATATCGTATTTTGCTGATCTTCTGATTGCCTTTCTGCGAAACTTGTGATTGATTAATATTGAGCTTGTTATTGCGGATATGTAATTTGTTGAAGTATTCTTGTTGAGGATATGTAATTTGTTGAAGTGTTGTTGTTGAGGATATGT…
CACTTGCGTGTTTTCGGGTGTCTCTGTTTTATCCGCAATATCCAGCGTCCACCCAACAAATTCGCCCCTCGCAGTATAAAATGTATGTTCCTAGGTTATCCTTCCGGGACGAAAGGTTGGCGGGTATACGATTTGGAAACTCATCGCTTCTTTCATACGCGTGACATCGCGTTTGATGAAACGATGTTTCCGTTCGCACCTACACCTACCAACCAGCAGCCCACGCAACACACACCAACAGTCCCAAGAACAGCAGATTTTCCCGTCACTGCCACACCAACAGCCCAACGAACAACAGACTCTCTCGTCACTGTCTCAACCATGTCGCCCAACCCAAGCACTGTTACCATTAACCAGCAGACCAACAATATGCCACAACAGCCCGACTCCACTGCCTCC…
>BGV008065
TTAAGAGGATGTACCATTTCGAGGGACGTATCGCGCGCCGCGATGGATACTATATTTCGAGGGACGTATCGCGCGCCGCGATGGTTACTATTATCGAGGGTCGTGTCGTGCGCCGCGACAGATGCATGGACAGATATGTCCCCCATGGGTCCCGGACTAAGAGACAGTGGGTGTGTATCACTAGGTCAGACATGCATCATTATACTTGACATTTCATTCCATTTATTGCACATACTTATCATTAGTGAACTTGATATCGTATTTTGCTGATCTTCTGATTGCCTTTCTGCGAAACTTGTGATTGATTAATATTGAGCTTGTTATTGCGGATATGTAATTTGTTGAAGTATTCTTGTTGAGGATATGTAATTTGTTGAAGTGTTGTTGTTGAGGATATGT…
GGGAGAGTCGAGCGCAAACACCGTCACATTTTAAACGTGGCACGTTCCTTAATGTTCCAAGCGTCGCTACCAGTCGAATTTTGGGGGGAATGTGTCCGTACTGCAGTTTACCTTATTAATCGCACACCTAGCCGTGTCCTCGGTGGCAAGTCTCCATTCGAAATGCTAAATACAACTCCACCAGATATCCCACTTGCGTGTTTTCGGGTGTATCTGTTTTATCCGCAATATCCAGCGTCCACCCAACAAATTCGCCCCTCGCAGTATAAAATGTATGTTCCTAGGTTATCCTTCCGGGACGAAAGGTTGGCGGGTATACGATTTGGAAACTCATCGCTTCTTTCATACGCGTGACATCGCGTTTGATGAAACGATGTTTCCGTTCGCACCTACACCTAC…
>BGV008067
TTAAGAGGATGTACCATTTCGAGGGACGTATCGCGCGCCGCGATGGATACTATATTTCGAGGGACGTATCGCGCGCCGCGATGGTTACTATTATCGAGGGTCGTGTCGTGCGCCGCGACAGATGCATGGACAGATATGTCCCCCATGGGTCCCGGACTAAGAGACAGTGGGTGTGTATCACTAGGTCAGACATGCATCATTATACTTGACATTTCATTCCATTTATTGCACATACTTATCATTAGTGAACTTGATATCGTATTTTGCTGATCTTCTGATTGCCTTTCTGCGAAACTTGTGATTGATTAATATTGAGCTTGTTATTGCGGATATGTAATTTGTTGAAGTATTCTTGTTGAGGATATGTAATTTGTTGAAGTGTTGTTGTTGAGGATATGT…
TGACAATGGTACCGAATTCTTGAATAACCCTCTTCGTCAGTTCTACCACGACATGGGCGTCCTTGTCCAAACATCATGTGTAGGAACCCCCCAACAAAATGGGAGAGTCGAGCGCAAACACCGTCACATTTTAAACGTGGCACGTTCCTTAATGTTCCAAGCGTCGCTACCAGTCGAATTTTGGGGGGAATGTGTCCGTACTGCAGTTTACCTTATTAATCGCACACCTAGCCGTGTCCTCGGTGGCAAGTCTCCATTCGAAATGCTAAATACAACTCCACCAGATATCCCACTTGCGTGTTTTCGGGTGTATCTGTTTTATCCGCAATATCCAGCGTCCACCCAACAAATTCGCCCCTCGCAGTATAAAATGTATGTTCCTAGGTTATCCTTCCGGGA…
>BGV008095
TTAAGAGGATGTACCATTTCGAGGGACGTATCGCGCGCCGCGATGGATACTATATTTCGAGGGACGTATCGCGCGCCGCGATGGTTACTATTATCGAGGGTCGTGTCGTGCGCCGCGACAGATGCATGGACAGATATGTCCCCCATGGGTCCCGGACTGMGAGACAGYGGGTGTGTATCACTAGGTCAGACATGCATCATTATACTTGCATTGCACATACTTACCATTAGTGAACTTGATATCTTATTTTGCTGATCTTCTGATTGCCTTTCTGTGAAACTTGTGATTGATTAATATTGAGCTTGTTATTGCGGATATATAATTTGTTGAAGTATTCTTGTTGAGGATATGTAATTTGTTGAAGTGTTGTTGTTGAGGATATGTAATTTTTCTAAGTGT…
AGAGATTATTTTTTCACTTTGAAATTTATGAGCAACTTAGTTACTTTTGCTAGAGTTTTTAAAATTTTGATTTATGTAAATAATTTAGCGAAATGTATTATATTGTCAATGCTAATCATTTGATCCTTTAATATTCTATTTTCTCTTTGTTATGAAAAAAATAAATATAATTATTTCATTTTAACAACAACAAAATTTATGATGATTAGTTTCACTTTTATTATAATTATAAAAAGTAATTGAAAAATATATTATTATTTTCATGATGTCATTTTTTGCATATCTAACAATCTGTCGTCGTTCTTTTTGCTTTGAAATGTTTTATAATTTTTATGTAGTCACCAATTATTATATTTTTTCTGTTCATTTTTTGTATTTTTACACCTTATTTTTATTTTT…
>BGV008077
TTAAGAGGATGTACCATTTCGAGGGACGTATCGCGCGCCGCGATGGATACTATATTTCGAGGGACGTATCGCGCGCCGCGATGGTTACTATTATCGAGGGTCGTGTCGTGCGCCGCGACAGATGCATGGACAGATATGTCCCCCATGGGTCCCGGACTAAGAGACAGTGGGTGTGTATCACTAGGTCAGACATGCATCATTATACTTGACATTTCATTCCATTTATTGCACATACTTATCATTAGTGAACTTGATATCGTATTTTGCTGATCTTCTGATTGCCTTTCTGCGAAACTTGTGATTGATTAATATTGAGCTTGTTATTGCGGATATGTAATTTGTTGAAGTATTCTTGTTGAGGATATGTAATTTGTTGAAGTGTTGTTGTTGAGGATATGT…
CGAATTCTTGAATAACCCTCTTCGTCAGTTCTACCACGACATGGGCGTCCTTGTCCAAACATCATGTGTAGGAACCCCCCAACAAAATGGGAGAGTCGAGCGCAAACACCGTCACATTTTAAACGTGGCACGTTCCTTAATGTTCCAAGCGTCGCTACCAGTCGAATTTTGGGGGGAATGTGTCCGTACTGCAGTTTACCTTATTAATCGCACACCTAGCCGTGTCCTCGGTGGCAAGTCTCCATTCGAAATGCTAAATACAACTCCACCAGATATCCCACTTGCGTGTTTTCGGGTGTATCTGTTTTATCCGCAATATCCAGCGTCCACCCAACAAATTCGCCCCTCGCAGTATAAAATGTATGTTCCTAGGTTATCCTTCCGGGACGAAAGGTTGGC…
>BGV008070
TTAAGAGGATGTACCATTTCGAGGGACGTATCGCGCGCCGCGATGGATACTATATTTCGAGGGACGTATCGCGCGCCGCGATGGTTACTATTATCGAGGGTCGTGTCGTGCGCCGCGACAGATGCATGGACAGATATGTCCCCCATGGGTCCCGGACTAAGAGACAGTGGGTGTGTATCACTAGGTCAGACATGCATCATTATACTTGACATTTCATTCCATTTATTGCACATACTTATCATTAGTGAACTTGATATCGTATTTTGCTGATCTTCTGATTGCCTTTCTGCGAAACTTGTGATTGATTAATATTGAGCTTGTTATTGCGGATATGTAATTTGTTGAAGTATTCTTGTTGAGGATATGTAATTTGTTGAAGTGTTGTTGTTGAGGATATGT…
ACTGCAGTTTACCTTATTAATCGCACACCTAGCCGTGTCCTCGGTGGCAAGTCTCCATTCGAAATGCTAAATACAACTCCACCAGATATCCCACTTGCGTGTTTTCGGGTGTCTCTGTTTTATCCGCAATATCCAGCGTCCACCCAACAAATTCGCCCCTCGCAGTATAAAATGTATGTTCCTAGGTTATCCTTCCGGGACGAAAGGTTGGCGGGTATACGATTTGGAAACTCATCGCTTCTTTCATACGCGTGACATCGCGTTTGATGAAACGATGTTTCCGTTCGCACCTACACCTACCAACCAGCAGCCCACGCAACACACACCAACAGTCCCAAGAACAGCAGATTTTCCCGTCACTGCCACACCAACAGCCCAACGAACAACAGACTCTCTCGT…
>BGV080098
TTAAGAGGATGTACCATTTCGAGGGACGTATCGCGCGCCGCGATGGATACTATATTTCGAGGGACGTATCGCGCGCCGCGATGGTTACTATTATCGAGGGTCGTGTCGTGCGCCGCGACAGATGCATGGACAGATATGTCCCCCATGGGTCCCGGACTAAGAGACAGTGGGTGTGTATCACTAGGTCAGACATGCATCATTATACTTGACATTTCATTCCATTTATTGCACATACTTATCATTAGTGAACTTGATATCGTATTTTGCTGATCTTCTGATTGCCTTTCTGCGAAACTTGTGATTGATTAATATTGAGCTTGTTATTGCGGATATGTAATTTGTTGAAGTATTCTTGTTGAGGATATGTAATTTGTTGAAGTGTTGTTGTTGAGGATATGT…
CCCTCTTCGTCAGTTCTACCACGACATGGGCGTCCTTGTCCAAACATCATGTGTAGGAACCCCCCAACAAAATGGGAGAGTCGAGCGCAAACACCGTCACATTTTAAACGTGGCACGTTCCTTAATGTTCCAAGCGTCGCTACCAGTCGAATTTTGGGGGGAATGTGTCCGTACTGCAGTTTACCTTATTAATCGCACACCTAGCCGTGTCCTCGGTGGCAAGTCTCCATTCGAAATGCTAAATACAACTCCACCAGATATCCCACTTGCGTGTTTTCGGGTGTATCTGTTTTATCCGCAATATCCAGCGTCCACCCAACAAATTCGCCCCTCGCAGTATAAAATGTATGTTCCTAGGTTATCCTTCCGGGACGAAAGGTTGGCGGGTATACGATTTGG…
>BGV008108
TTAAGAGGATGTACCATTTCGAGGGACGTATCGCGCGCCGCGATGGATACTATATTTCGAGGGACGTATCGCGCGCCGCGATGGTTACTATTATCGAGGGTCGTGTCGTGCGCCGCGACAGATGCATGGACAGATATGTCCCCCATGGGTCCCGGACTAAGAGACAGTGGGTGTGTATCACTAGGTCAGACATGCATCATTATACTTGACATTTCATTCCATTTATTGCACATACTTATCATTAGTGAACTTGATATCGTATTTTGCTGATCTTCTGATTGCCTTTCTGCGAAACTTGTGATTGATTAATATTGAGCTTGTTATTGCGGATATGTAATTTGTTGAAGTATTCTTGTTGAGGATATGTAATTTGTTGAAGTGTTGTTGTTGAGGATATGT…
ATACCATAAAACTATAAAAATTATCCGATCTGACAATGGTACCGAATTCTTGAATAACCCTCTTCGTCAGTTCTACCACGACATGGGCGTCCTTGTCCAAACATCATGTGTAGGAACCCCCCAACAAAATGGGAGAGTCGAGCGCAAACACCGTCACATTTTAAACGTGGCACGTTCCTTAATGTTCCAAGCGTCGCTACCAGTCGAATTTTGGGGGGAATGTGTCCGTACTGCAGTTTACCTTATTAATCGCACACCTAGCCGTGTCCTCGGTGGCAAGTCTCCATTCGAAATGCTAAATATAACTCCACCAGATATCCCACTTGCGTGTTTTCGGGTGTCTCTGTTTTATCCGCAATATCCAGCGTCCACCCAACAAATTCGCCCCTCGCAGTATAA…
>BGV008100
TTAAGAGGATGTACCATTTCGAGGGACGTATCGCGCGCCGCGATGGATACTATATTTCGAGGGACGTATCGCGCGCCGCGATGGTTACTATTATCGAGGGTCGTGTCGTGCGCCGCGACAGATGCATGGACAGATATGTCCCCCATGGGTCCCGGACTAAGAGACAGTGGGTGTGTATCACTAGGTCAGACATGCATCATTATACTTGACATTTCATTCCATTTATTGCACATACTTATCATTAGTGAACTTGATATCGTATTTTGCTGATCTTCTGATTGCCTTTCTGCGAAACTTGTGATTGATTAATATTGAGCTTGTTATTGCGGATATGTAATTTGTTGAAGTATTCTTGTTGAGGATATGTAATTTGTTGAAGTGTTGTTGTTGAGGATATGT…
TRAATAACCCTCTTCGTCAGTTCTACCACGACATGGGCGTCCTTGTCCAAACATCAKGTGTMGGAACCCCCCAACAAAATGGGAGRGTCGAGCGCAAACACCRTCACATTTTAAACGTGGCACGYTCCTTAATGTTCCAAGYGTCGCTACCAGTCGAATTTTGGGGGGARTGTGTCCGTAMTGCARTTTAYCTYATTAATCGCACACCTAGYCGTGTCCTCGGTGGCAAGTCTCCATTYGAAAWGCTAAATAMAACTCCACCARATATCCCACTTGCGTGTTTTYGGGTGYMTCTGTTTTWKCCGCAATATCYAGCGTCCACCCAACAAATTCGCMCCYCGCAGTMTAAAATGTATGTTCCTAGGTTATCCTTCCKGGACGAAAGGTTGGCGGGTATAY…
>BGV008106
TTAAGAGGATGTACCATTTCGAGGGACGTATCGCGCGCCGCGATGGATACTATATTTCGAGGGACGTATCGCGCGCCGCGATGGTTACTATTATCGAGGGTCGTGTCGTGCGCCGCGACAGATGCATGGACAGATATGTCCCCCATGGGTCCCGGACTAAGAGACAGTGGGTGTGTATCACTAGGTCAGACATGCATCATTATACTTGACATTTCATTCCATTTATTGCACATACTTATCATTAGTGAACTTGATATCGTATTTTGCTGATCTTCTGATTGCCTTTCTGCGAAACTTGTGATTGATTAATATTGAGCTTGTTATTGCGGATATGTAATTTGTTGAAGTATTCTTGTTGAGGATATGTAATTTGTTGAAGTGTTGTTGTTGAGGATATGT…
CCAAACATCATGTGTAGGAACCCCCCAACAAAATGGGAGAGTCGAGCGCAAACACCGTCACATTTTAAACGTGGCACGTTCCTTAATGTTCCAAGCGTCGCTACCAGTCGAATTTTGGGGGGAATGTGTCCGTACTGCAGTTTACCTTATTAATCGCACACCTAGCCGTGTCCTCGGTGGCAAGTCTCCATTCGAAATGCTAAATACAACTCCACCAGATATCCCACTTGCGTGTTTTCGGGTGTATCTGTTTTATCCGCAATATCCAGCGTCCACCCAACAAATTCGCCCCTCGCAGTATAAAATGTATGTTCCTAGGTTATCCTTCCGGGACGAAAGGTTGGCGGGTATACGATTTGGAAACTCATCGCTTCTTTCATACGCGTGACATCGCGTTTG…
>BGV008110
TTAAGAGGATGTACCATTTCGAGGGACGTATCGCGCGCCGCGATGGATACTATATTTCGAGGGACGTATCGCGCGCCGCGATGGTTACTATTATCGAGGGTCGTGTCGTGCGCCGCGACAGATGCATGGACAGATATGTCCCCCATGGGTCCCGGACTAAGAGACAGTGGGTGTGTATCACTAGGTCAGACATGCATCATTATACTTGACATTTCATTCCATTTATTGCACATACTTATCATTAGTGAACTTGATATCGTATTTTGCTGATCTTCTGATTGCCTTTCTGCGAAACTTGTGATTGATTAATATTGAGCTTGTTATTGCGGATATGTAATTTGTTGAAGTATTCTTGTTGAGGATATGTAATTTGTTGAAGTGTTGTTGTTGAGGATATGT…
AATACCATAAAACTATAAAAATTATCCGATCTGACAATGGTACCGAATTCTTGAATAACCCTCTTCGTCAGTTCTACCACGACATGGGCGTCCTTGTCCAAACATCATGTGTAGGAACCCCCCAACAAAATGGGAGAGTCGAGCGCAAACACCGTCACATTTTAAACGTGGCACGTTCCTTAATGTTCCAAGCGTCGCTACCAGTCGAATTTTGGGGGGAATGTGTCCGTACTGCAGTTTACCTTATTAATCGCACACCTAGCCGTGTCCTCGGTGGCAAGTCTCCATTCGAAATGCTAAATACAACTCCACCAGATATCCCACTTGCGTGTTTTCGGGTGTATCTGTTTTATCCGCAATATCCAGCGTCCACCCAACAAATTCGCCCCTCGCAGTATA…
>BGV008189
TTAAGAGGATGTACCATTTCGAGGGACGTATCGCGCGCCGCGATGGATACTATATTTCGAGGGACGTATCGCGCGCCGCGATGGTTACTATTATCGAGGGTCGTGTCGTGCGCCGCGACAGATGCATGGACAGATATGTCCCCCATGGGTCCCGGACTAAGAGACAGTGGGTGTGTATCACTAGGTCAGACATGCATCATTATACTTGACATTTCATTCCATTTATTGCACATACTTATCATTAGTGAACTTGATATCGTATTTTGCTGATCTTCTGATTGCCTTTCTGCGAAACTTGTGATTGATTAATATTGAGCTTGTTATTGCGGATATGTAATTTGTTGAAGTATTCTTGTTGAGGATATGTAATTTGTTGAAGTGTTGTTGTTGAGGATATGT…
CGATCTGACAATGGTACCGAATTCTTGAATAACCCTCTTCGTCAGTTCTACCACGACATGGGCGTCCTTGTCCAAACATCATGTGTAGGAACCCCCCAACAAAATGGGAGAGTCGAGCGCAAACACCGTCACATTTTAAACGTGGCACGTTCCTTAATGTTCCAAGCGTCGCTACCAGTCGAATTTTGGGGGGAATGTGTCCGTACTGCAGTTTACCTTATTAATCGCACACCTAGCCGTGTCCTCGGTGGCAAGTCTCCATTCGAAATGCTAAATACAACTCCACCAGATATCCCACTTGCGTGTTTTCGGGTGTATCTGTTTTATCCGCAATATCCAGCGTCCACCCAACAAATTCGCCCCTCGCAGTATAAAATGTATGTTCCTAGGTTATCCTTC…
>BGV008218
TTAAGAGGATGTACCATTTCGAGGGACGTATCGCGCGCCGCGATGGATACTATATTTCGAGGGACGTATCGCGCGCCGCGATGGTTACTATTATCGAGGGTCGTGTCGTGCGCCGCGACAGATGCATGGACAGATATGTCCCCCATGGGTCCCGGACTAAGAGACAGTGGGTGTGTATCACTAGGTCAGACATGCATCATTATACTTGACATTTCATTCCATTTATTGCACATACTTATCATTAGTGAACTTGATATCGTATTTTGCTGATCTTCTGATTGCCTTTCTGCGAAACTTGTGATTGATTAATATTGAGCTTGTTATTGCGGATATGTAATTTGTTGAAGTATTCTTGTTGAGGATATGTAATTTGTTGAAGTGTTGTTGTTGAGGATATGT…
TTCGTCAGTTCTACCACGACATGGGCGTCCTTGTCCAAACATCATGTGTAGGAACCCCCCAACAAAATGGGAGAGTCGAGCGCAAACACCGTCACATTTTAAACGTGGCACGTTCCTTAATGTTCCAAGCGTCGCTACCAGTCGAATTTTGGGGGGAATGTGTCCGTACTGCAGTTTACCTTATTAATCGCACACCTAGCCGTGTCCTCGGTGGCAAGTCTCCATTCGAAATGCTAAATACAACTCCACCAGATATCCCACTTGCGTGTTTTCGGGTGTCTCTGTTTTATCCGCAATATCCAGCGTCCACCCAACAAATTCGCCCCTCGCAGTATAAAATGTATGTTCCTAGGTTATCCTTCCGGGACGAAAGGTTGGCGGGTATACGATTTGGAAACT…
>BGV008219
TTAAGAGGATGTACCATTTCGAGGGACGTATCGCGCGCCGCGATGGATACTATATTTCGAGGGACGTATCGCGCGCCGCGATGGTTACTATTATCGAGGGTCGTGTCGTGCGCCGCGACAGATGCATGGACAGATATGTCCCCCATGGGTCCCGGACTAAGAGACAGTGGGTGTGTATCACTAGGTCAGACATGCATCATTATACTTGACATTTCATTCCATTTATTGCACATACTTATCATTAGTGAACTTGATATCGTATTTTGCTGATCTTCTGATTGCCTTTCTGCGAAACTTGTGATTGATTAATATTGAGCTTGTTATTGCGGATATGTAATTTGTTGAAGTATTCTTGTTGAGGATATGTAATTTGTTGAAGTGTTGTTGTTGAGGATATGT…
TTGAATAACCCTCTTCGTCAGTTCTACCACGACATGGGCGTCCTTGTCCAAACATCATGTGTAGGAACCCCCCAACAAAATGGGAGAGTCGAGCGCAAACACCGTCACATTTTAAACGTGGCACGTTCCTTAATGTTCCAAGCGTCGCTACCAGTCGAATTTTGGGGGGAATGTGTCCGTACTGCAGTTTACCTTATTAATCGCACACCTAGCCGTGTCCTCGGTGGCAAGTCTCCATTCGAAATGCTAAATACAACTCCACCAGATATCCCACTTGCGTGTTTTCGGGTGTATCTGTTTTATCCGCAATATCCAGCGTCCACCCAACAAATTCGCCCCTCGCAGTATAAAATGTATGTTCCTAGGTTATCCTTCCGGGACGAAAGGTTGGCGGGTATA…
>BGV008223
TTAAGAGGATGTACCATTTCGAGGGACGTATCGCGCGCCGCGATGGATACTATATTTCGAGGGACGTATCGCGCGCCGCGATGGTTACTATTATCGAGGGTCGTGTCGTGCGCCGCGACAGATGCATGGACAGATATGTCCCCCATGGGTCCCGGACTAAGAGACAGTGGGTGTGTATCACTAGGTCAGACATGCATCATTATACTTGACATTTCATTCCATTTATTGCACATACTTATCATTAGTGAACTTGATATCGTATTTTGCTGATCTTCTGATTGCCTTTCTGCGRAACTTGTGATTGATTAATATTGAGCTTGTTATTGCGGATATGTAATTTGTTGAAGTATTCTTGTTGAGGATATGTAATTTGTTGAAGTGTTGTTGTTGAGGATATGT…
TACCTTATTAATCGCACACCTAGCCGTGTCCTCGGTGGCAAGTCTCCAWTCGAAATGCTAAATACAACTCCACCAGATATCCCACTTGCGTGTTTTCGGGTGTATCTGTCTTATCCGCAATATCCAGCGTCCACCCAACAAATTCGCCCCTCGCAGTATAAAATGTATGTTCCTAGGTTATCCTTCCGGGACGAAAGGTTGGCGGGTATACTATTTGGAAACTCATCGCTTCTTTCATACGCGTGMCATCGCGTTTGATGAAACGATGTTTCCGTTCGCACCTACACCTACCAACCAGCAGCCCACGCAACACACACCAACAGTCCCAAGAACAGCAGATTTTCCCGTCACTGCCACACCAACAGCCCAACGAACAACAGACTCTCTCGTCACTGTCTC…
>BGV008221
TTAAGAGGATGTACCATTTCGAGGGACGTATCGCGCGCCGCGATGGATACTATATTTCGAGGGACGTATCGCGCGCCGCGATGGTTACTATTATCGAGGGTCGTGTCGTGCGCCGCGACAGATGCATGGACAGATATGTCCCCCATGGGTCCCGGACTAAGAGACAGTGGGTGTGTATCACTAGGTCAGACATGCATCATTATACTTGACATTTCATTCCATTTATTGCACATACTTATCATTAGTGAACTTGATATCGTATTTTGCTGATCTTCTGATTGCCTTTCTGCGAAACTTGTGATTGATTAATATTGAGCTTGTTATTGCGGATATGTAATTTGTTGAAGTATTCTTGTTGAGGATATGTAATTTGTTGAAGTGTTGTTGTTGAGGATATGT…
AGGAACCCCCCAACAAAATGGGAGAGTCGAGCGCAAACACCGTCACATTTTAAACGTGGCACGTTCCTTAATGTTCCAAGCGTCGCTACCAGTCGAATTTTGGGGGGAATGTGTCCGTACTGCAGTTTACCTTATTAATCGCACACCTAGCCGTGTCCTCGGTGGCAAGTCTCCATTCGAAATGCTAAATACAACTCCACCAGATATCCCACTTGCGTGTTTTCGGGTGTATCTGTTTTATCCGCAATATCCAGCGTCCACCCAACAAATTCGCCCCTCGCAGTATAAAATGTATGTTCCTAGGTTATCCTTCCGGGACGAAAGGTTGGCGGGTATACGATTTGGAAACTCATCGCTTCTTTCATACGCGTGACATCGCGTTTGATGAAACGATGTTTC…
>BGV008224
TTAAGAGGATGTACCATTTCGAGGGACGTATCGCGCGCCGCGATGGATACTATATTTCGAGGGACGTATCGCGCGCCGCGATGGTTACTATTATCGAGGGTCGTGTCGTGCGCCGCGACAGATGCATGGACAGATATGTCCCCCATGGGTCCCGGACTAAGAGACAGTGGGTGTGTATCACTAGGTCAGACATGCATCATTATACTTGACATTTCATTCCATTTATTGCACATACTTATCATTAGTGAACTTGATATCGTATTTTGCTGATCTTCTGATTGCCTTTCTGCGAAACTTGTGATTGATTAATATTGAGCTTGTTATTGCGGATATGTAATTTGTTGAAGTATTCTTGTTGAGGATATGTAATTTGTTGAAGTGTTGTTGTTGAGGATATGT…
AATGGGAGAGTCGAGCGCAAACACCGTCACATTTTAAACGTGGCACGTTCCTTAATGTTCCAAGCGTCGCTACCAGTCGAATTTTGGGGGGAATGTGTCCGTACTGCAGTTTACCTTATTAATCGCACACCTAGCCGTGTCCTCGGTGGCAAGTCTCCATTCGAAATGCTAAATACAACTCCACCAGATATCCCACTTGCGTGTTTTCGGGTGTATCTGTTTTATCCGCAATATCCAACGTCCACCCAACAAATTCGCCCCTCGCAGTATAAAATGTATGTTCCTAGGTTATCCTTCCGGGACGAAAGGTTGGCGGGTATACGATTTGGAAACTCATCGCTTCTTTCATACGCGTGACATCGCGTTTGATGAAACGATGTTTCCGTTCGCACCTACACC…
>BGV008225
TTAAGAGGATGTACCATTTCGAGGGACGTATCGCGCGCCGCGATGGATACTATATTTCGAGGGACGTATCGCGCGCCGCGATGGTTACTATTATCGAGGGTCGTGTCGTGCGCCGCGACAGATGCATGGACAGATATGTCCCCCATGGGTCCCGGACTAAGAGACAGTGGGTGTGTATCACTAGGTCAGACATGCATCATTATACTTGACATTTCATTCCATTTATTGCACATACTTATCATTAGTGAACTTGATATCGTATTTTGCTGATCTTCTGATTGCCTTTCTGCGAAACTTGTGATTGATTAATATTGAGCTTGTTATTGCGGATATGTAATTTGTTGAAGTATTCTTGTTGAGGATATGTAATTTGTTGAAGTGTTGTTGTTGAGGATATGT…
ATTCTTGAATAACCCTCTTCGTCAGTTCTACCACGACATGGGCGTCCTTGTCCAAACATCATGTGTAGGAACCCCCCAACAAAATGGGAGAGTCGAGCGCAAACACCGTCACATTTTAAACGTGGCACGTTCCTTAATGTTCCAAGCGTCGCTACCAGTCGAATTTTGGGGGGAATGTGTCCGTACTGCAGTTTACCTTATTAATCGCACACCTAGCCGTGTCCTCGGTGGCAAGTCTCCATTCGAAATGCTAAATACAACTCCACCAGATATCCCACTTGCGTGTTTTCGGGTGTATCTGTTTTATCCGCAATATCCAGCGTCCACCCAACAAATTCGCCCCTCGCAGTATAAAATGTATGTTCCTAGGTTATCCTTCCGGGACGAAAGGTTGGCGGG…
>BGV008345
TTAAGAGGATGTACCATTTCGAGGGACGTATCGCGCGCCGCGATGGATACTATATTTCGAGGGACGTATCGCGCGCCGCGATGGTTACTATTATCGAGGGTCGTGTCGTGCGCCGCGACAGATGCATGGACAGATATGTCCCCCATGGGTCCCGGACTAAGAGACAGTGGGTGTGTATCACTAGGTCAGACATGCATCATTATACTTGACATTTCATTCCATTTATTGCACATACTTATCATTAGTGAACTTGATATCGTATTTTGCTGATCTTCTGATTGCCTTTCTGCGAAACTTGTGATTGATTAATATTGAGCTTGTTATTGCGGATATGTAATTTGTTGAAGTATTCTTGTTGAGGATATGTAATTTGTTGAAGTGTTGTTGTTGAGGATATGT…
TTAGTGCTGTGCCAACGCAAATACGCACTAGAAATTCTGCAGGAGGCCGGACTCACTGACTGCAAACCAGCCTCGACTCCTTTGTCTCCAGGTCATGGCCTGGCCACGTCGACCAGCGCACCAATTCGCGATCCCAGCAAATATCGCTGGTTGGTTGGTCGTCTCATCTATTTGACAATTACGCGTCCGGACTTGGCTTATTCGGTACATCTGCTGTCCCAGTTTATGCACGAGCCCAGAGTTGACCATCTCAATGCTGCTATGCGAGTGCTACGCTACATCAAAGGTCATCCAGGTCAGGGCATTCTTCTCAGAGCAGACAGTAACTTACAGATTATGGCTTATTGTGACTCAGATTGGGCTACATGTCCACTCTCCAGAAAGTCTGTCAGCGGGTAT…
>BGV008347
TTAAGAGGATGTACCATTTCGAGGGACGTATCGCGCGCCGCGATGGATACTATATTTCGAGGGACGTATCGCGCGCCGCGATGGTTACTATTATCGAGGGTCGTGTCGTGCGCCGCGACAGATGCATGGACAGATATGTCCCCCATGGGTCCCGGACTAAGAGACAGTGGGTGTGTATCACTAGGTCAGACATGCATCATTATACTTGACATTTCATTCCATTTATTGCACATACTTATCATTAGTGAACTTGATATCGTATTTTGCTGATCTTCTGATTGCCTTTCTGCGAAACTTGTGATTGATTAATATTGAGCTTGTTATTGCGGATATGTAATTTGTTGAAGTATTCTTGTTGAGGATATGTAATTTGTTGAAGTGTTGTTGTTGAGGATATGT…
ATTATCCGATCTGACAATGGTACCGAATTCTTGAATAACCCTCTTCGTCAGTTCTACCACGACATGGGCGTCCTTGTCCAAACATCATGTGTAGGAACCCCCCAACAAAATGGGAGAGTCGAGCGCAAACACCGTCACATTTTAAACGTGGCACGTTCCTTAATGTTCCAAGCGTCGCTACCAGTCGAATTTTGGGGGGAATGTGTCCGTACTGCAGTTTACCTTATTAATCGCACACCTAGCCGTGTCCTCGGTGGCAAGTCTCCATTCGAAATGCTAAATACAACTCCACCAGATATCCCACTTGCGTGTTTTCGGGTGTATCTGTTTTATCCGCAATATCCAGCGTCCACCCAACAAATTCGCCCCTCGCAGTATAAAATGTATGTTCCTAGGTTA…
>BGV008348
TTAAGAGGATGTACCATTTCGAGGGACGTATCGCGCGCCGCGATGGATACTATATTTCGAGGGACGTATCGCGCGCCGCGATGGTTACTATTATCGAGGGTCGTGTCGTGCGCCGCGACAGATGCATGGACAGATATGTCCCCCATGGGTCCCGGACTAAGAGACAGTGGGTGTGTATCACTAGGTCAGACATGCATCATTATACTTGACATTTCATTCCATTTATTGCACATACTTATCATTAGTGAACTTGATATCGTATTTTGCTGATCTTCTGATTGCCTTTCTGCGAAACTTGTGATTGATTAATATTGAGCTTGTTATTGCGGATATGTAATTTGTTGAAGTATTCTTGTTGAGGATATGTAATTTGTTGAAGTGTTGTTGTTGAGGATATGT…
GAGAGTCGAGCGCAAACACCGTCACATTTTAAACGTGGCACGTTCCTTAATGTTCCAAGCGTCGCTACCAGTCGAATTTTGGGGGGAATGTGTCCGTACTGCAGTTTACCTTATTAATCGCACACCTAGCCGTGTCCTCGGTGGCAAGTCTCCATTCGAAATGCTAAMTACAACTCCACCAGATATCCCACTTGCGTGTTTTCGGGTGTCTCTGTTTTATCCGCAATATCCAGCGTCCACCCAACAAATTCGCCCCTCGCAGTATAAAATGTATGTTCCTAGGTTATCCTTCCGGGACGAAAGGTTGGCGGGTATACGATTTGGAAACTCATCACTTCTTTCATACGCGTGACATCGCGTTTGATGAAACGATGTTTCCGTTCGCACCTACACCTACCA…
>BGV008096
TTAAGAGGATGTACCATTTCGAGGGACGTATCGCGCGCCGCGATGGATACTATATTTCGAGGGACGTATCGCGCGCCGCGATGGTTACTATTATCGAGGGTCGTGTCGTGCGCCGCGACAGATGCATGGACAGATATGTCCCCCATGGGTCCCGGACTAAGAGACAGTGGGTGTGTATCACTAGGTCAGACATGCATCATTATACTTGACATTTCATTCCATTTATTGCACATACTTATCATTAGTGAACTTGATATCGTATTTTGCTGATCTTCTGATTGCCTTTCTGCGAAACTTGTGATTGATTAATATTGAGCTTGTTATTGCGGATATGTAATTTGTTGAAGTATTCTTGTTGAGGATATGTAATTTGTTGAAGTGTTGTTGTTGAGGATATGT…
AATTCTTAAATAACYCTCTTCGTCAGTTCTACCACGACATGGGCGTCCTTGTCCAAACATCATGTGTCGRAACCCCCCAACAAAATGGGAGAGTCGAGCGCAAACACCGTCACATTTTAAACGTGGCACGTTCCTTAATGTTCCAAGCGTCGCTACCAGTCGAATTTTGGGGGGAATGTGTCCGTACTGCAGTTTACCTCATTAATCGCACACCTAGCCGTGTCCTCGGTGGCAAGTCTCCATTCGAAATGCTAAATACAACTCCACCAGATATCCCACTTGCGTGTTTTCGGGTGTCTCTGTTTTKTCCGCAATATCYAGCGTCCACCCAACAAATTCGCMCCYCGCAGTMTAAAATGTATGTTCCTAGGTTATCCTTCCKGGACGAAAGGTTGGCGG…
>BGV012613
TTAAGAGGATGTACCATTTCGAGGGACGTATCGCGCGCCGCGATGGATACTATATTTCGAGGGACGTATCGCGCGCCGCGATGGTTACTATTATCGAGGGTCGTGTCGTGCGCCGCGACAGATGCATGGACAGATATGTCCCCCATGGGTCCCGGACTAAGAGACAGTGGGTGTGTATCACTAGGTCAGACATGCATCATTATACTTGACATTTCATTCCATTTATTGCACATACTTATCATTAGTGAACTTGATATCGTATTTTGCTGATCTTCTGATTGCCTTTCTGCGAAACTTGTGATTGATTAATATTGAGCTTGTTATTGCGGATATGTAATTTGTTGAAGTATTCTTGTTGAGGATATGTAATTTGTTGAAGTGTTGTTGTTGAGGATATGT…
AATGGTACCGAATTCTTRAATAACYCTCTTCGTCAGTTCTACCACGACATGGGCGTCCTTGTCCAAACATCATGTGTMGRAACCCCCCAACAAAATGGGAGAGTCGAGCGCAWACACCGTCACATTTTAAACGTGGCACGTTCCTTAATGTTCCAAGCGTCGCTACCAGTCGAATTTTGGGGGGAATGTGTCCGTACTGCAGTTTACCTYATTAATCGCACACCTAGCCGTGTCCTCGGTGGCAAGTCTCCATTCGAAATGCTAAATACAACTCCACCAGATATCCCACTTGCGTGTTTTCGGGTGTMTCTGTTTTRTCCGCAATATCCAGCGTCCACCCAACAAATTCGCCCCTCGCAGTATAAAATGTATGTTCCTAGGTTATCCTTCCGGGAYGAA…
>BGV013945
TTAAGAGGATGTACCATTTCGAGGGACGTATCGCGCGCCGCGATGGATACTATATTTCGAGGGACGTATCGCGCGCCGCGATGGTTACTATTATCGAGGGTCGTGTCGTGCGCCGCGACAGATGCATGGACAGATATGTCCCCCATGGGTCCCGGACTAAGAGACAGTGGGTGTGTATCACTAGGTCAGACATGCATCATTATACTTGACATTTCATTCCATTTATTGCACATACTTATCATTAGTGAACTTGATATCGTATTTTGCTGATCTTCTGATTGCCTTTCTGCGAAACTTGTGATTGATTAATATTGAGCTTGTTATTGCGGATATGTAATTTGTTGAAGTATTCTTGTTGAGGATATGTAATTTGTTGAAGTGTTGTTGTTGAGGATATGT…
GTTCTACCACGACATGGGCGTCCTTGTCCAAACATCATGTGTAGGAACCCCCCAACAAAATGGGAGAGTCGAGCGCAAACACCGTCACATTTTAAACGTGGCACGTTCCTTAATGTTCCAAGCGTCGCTACCAGTCGAATTTTGGGGGGAATGTGTCCGTACTGCAGTTTACCTTATTAATCGCACACCTAGCCGTGTCCTCGGTGGCAAGTCTCCATTCGAAATGCTAAATACAACTCCACCAGATATCCCACTTGCGTGTTTTCGGGTGTATCTGTTTTATCCGCAATATCCAGCGTCCACCCAACAAATTCGCCCCTCGCAGTATAAAATGTATGTTCCTAGGTTATCCTTCCGGGACGAAAGGTTGGCGGGTATACGATTTGGAAACTCATCGCT…
>BGV013175
TTAAGAGGATGTACCATTTCGAGGGACGTATCGCGCGCCGCGATGGATACTATATTTCGAGGGACGTATCGCGCGCCGCGATGGTTACTATTATCGAGGGTCGTGTCGTGCGCCGCGACAGATGCATGGACAGATATGTCCCCCATGGGTCCCGGACTAAGAGACAGTGGGTGTGTATCACTAGGTCAGACATGCATCATTATACTTGACATTTCATTCCATTTATTGCACATACTTATCATTAGTGAACTTGATATCGTATTTTGCTGATCTTCTGATTGCCTTTCTGCGAAACTTGTGATTGATTAATATTGAGCTTGTTATTGCGGATATGTAATTTGTTGAAGTATTCTTGTTGAGGATATGTAATTTGTTGAAGTGTTGTTGTTGAGGATATGT…
TTGTCCAAACATCATGTGTAGGAACCCCCCAACAAAATGGGAGAGTCGAGCGCAAACACCGTCACATTTTAAACGTGGCACGTTCCTTAATGTTCCAAGCGTCGCTACCAGTCGAATTTTGGGGGGAATGTGTCCGTACTGCAGTTTACCTTATTAATCGCACACCTAGCCGTGTCCTCGGTGGCAAGTCTCCATTCGAAATGCTAAATACAACTCCACCAGATATCCCACTTGCGTGTTTTCGGGTGTATCTGTTTTATCCGCAATATCCAGCGTCCACCCAACAAATTCGCCCCTCGCAGTATAAAATGTATGTTCCTAGGTTATCCTTCCGGGACGAAAGGTTGGCGGGTATACGATTTGGAAACTCATCGCTTCTTTCATACGCGTGACATCGCG…
>BGV012615
TTAAGAGGATGTACCATTTCGAGGGACGTATCGCGCGCCGCGATGGATACTATATTTCGAGGGACGTATCGCGCGCCGCGATGGTTACTATTATCGAGGGTCGTGTCGTGCGCCGCGACAGATGCATGGACAGATATGTCCCCCATGGGTCCCGGACTAAGAGACAGTGGGTGTGTATCACTAGGTCAGACATGCATCATTATACTTGACATTTCATTCCATTTATTGCACATACTTATCATTAGTGAACTTGATATCGTATTTTGCTGATCTTCTGATTGCCTTTCTGCGAAACTTGTGATTGATTAATATTGAGCTTGTTATTGCGGATATGTAATTTGTTGAAGTATTCTTGTTGAGGATATGTAATTTGTTGAAGTGTTGTTGTTGAGGATATGT…
TACCATAAAACTATAAAAATTATCCGATCTGACAATGGTACCGAATTCTTGAATAACCCTCTTCGTCAGTTCTACCACGACATGGGCGTCCTTGTCCAAACATCATGTGTAGGAATGGGAGAGTCGAGCGCAAACACCGTCACATTTTAAACGTGGCACGTTCCTTAATGTTCCAAGCGTCGCTACCAGTCGAATTTTGGGGGGAATGTGTCCGTACTGCAGTTTACCTTATTAATCGCACACCTAGCCGTGTCCTCGGTGGCAAGTCTCCATTCGAAATGCTAAATACAACTCCACCAGATATCCCACTTGCGTGTTTTCGGGTGTATCTGTTTTATCCGCAATATCCAGCGTCCACCCAACAAATTCGCCCCTCGCAGTATAAAATGTATGTTCCTA…
>BGV012625
TTAAGAGGATGTACCATTTCGAGGGACGTATCGCGCGCCGCGATGGATACTATATTTCGAGGGACGTATCGCGCGCCGCGATGGTTACTATTATCGAGGGTCGTGTCGTGCGCCGCGACAGATGCATGGACAGATATGTCCCCCATGGGTCCCGGACTAAGAGACAGTGGGTGTGTATCACTAGGTCAGACATGCATCATTATACTTGACATTTCATTCCATTTATTGCACATACTTATCATTAGTGAACTTGATATCGTATTTTGCTGATCTTCTGATTGCCTTTCTGCGRAACTTGTGATTGATTAATATTGAGCTTGTTATTGCGGATATGTAATTTGTTGAAGTATTCTTGTTGAGGATATGTAATTTGTTGAAGTGTTGTTGTTGAGGATATGT…
CGTCAGTTCTACCACGACATGGGCGTCCTTGTCCAAACATCATGTGTAGGAACCCCCCAACAAAATGGGAGAGTCGAGCGCAAACACCGTCACATTTTAAACGTGGCACGTTCCTTAATGTTCCAAGCGTCGCTACCAGTCGAATTTTGGGGGGAATGTGTCCGTACTGCAGTTTACCTTATTAATCGCACACCTAGCCGTGTCCTCGGTGGCAAGTCTCCATTCGAAATGCTAAATACAACTCCACCAGATATCCCACTTGCGTGTTTTCGGGTGTATCTGTTTTATCCGCAATATCCAGCGTCCACCCAACAAATTCGCCCCTCGCAGTATAAAATGTATGTTCCTAGGTTATCCTTCCGGGACGAAAGGTTGGCGGGTATACGATTTGGAAACTCA…
>BGV012626
TTAAGAGGATGTACCATTTCGAGGGACGTATCGCGCGCCGCGATGGATACTATATTTCGAGGGACGTATCGCGCGCCGCGATGGTTACTATTATCGAGGGTCGTGTCGTGCGCCGCGACAGATGCATGGACAGATATGTCCCCCATGGGTCCCGGACTRAGAGACAGTGGGTGTGTATCACTAGGTCAGACATGCATCATTATACTTGACATTTCATTCCATTTATTGCACATACTTATCATTAGTGAACTTGATATCGTATTTTGCTGATCTTCTGATTGCCTTTCTGCGAAACTTGTGATTGATTAATATTGAGCTTGTTATTGCGGATATGTAATTTGTTGAAGTATTCTTGTTGAGGATATGTAATTTGTTGAAGTGTTGTTGTTGAGGATATGT…
AKTTCTACCACGACATGGGCGTCCTTGTCCAAACATCAKGTGTMGGAACCCCCCAACAAAATGGGAGGGTCGAGCGCAAACACCRTCACATTTTAAACGTGGCACGYTCCTTAATGTTCCAAGYGTCGCTACCAGTCGAATTTTGGGGGGARTGTGTCCGTAMTGCARTTTAYCTTATTAATCGCACACCTAGCCGTGTCCTCGGTGGCAAGTCTCCATTCGAAATGCTAAATATAACTCCACCAGATATCCCACTTGCGTGTTTTCGGGTGTCTCTGTTTTATCCGCAATATCYAGCGTCCACCCAACAAATTCGCMCCYCGCAGTMTAAAATGTATGTTCCTAGGTTATCCTTCCKGGACGAAAGGTTGGCGGGTATATGATTTAGAAACTCATCRY…
>BGV012627
TTAAGAGGATGTACCATTTCGAGGGACGTATCGCGCGCCGCGATGGATACTATATTTCGAGGGACGTATCGCGCGCCGCGATGGTTACTATTATCGAGGGTCGTGTCGTGCGCCGCGACAGATGCATGGACAGATATGTCCCCCATGGGTCCCGGACTAAGAGACAGTGGGTGTGTATCACTAGGTCAGACATGCATCATTATACTTGACATTTCATTCCATTTATTGCACATACTTATCATTAGTGAACTTGATATCGTATTTTGCTGATCTTCTGATTGCCTTTCTGCGAAACTTGTGATTGATTAATATTGAGCTTGTTATTGCGGATATGTAATTTGTTGAAGTATTCTTGTTGAGGATATGTAATTTGTTGAAGTGTTGTTGTTGAGGATATGT…
AATGGGAGAGTCGAGCGCAAACACCGTCACATTTTAAACGTGGCACGTTCCTTAATGTTCCAAGCGTCGCTACCAGTCGAATTTTGGGGGGAATGTGTCCGTACTGCAGTTTACCTTATTAATCGCACACCTAGCCGTGTCCTCGGTGGCAAGTCTCCATTCGAAATGCTAAATACAACTCCACCAGATATCCCACTTGCGTGTTTTCGGGTGTCTCTGTTTTATCCGCAATATCCAGCGTCCACCCAACAAATTCGCCCCTCGCAGTATAAAATGTATGTTCCTAGGTTATCCTTCCGGGACGAAAGGTTGGCGGGTATACGATTTGGAAACTCATCACTTCTTTCATACGCGTGACATCGCGTTTGATGAAACGATGTTTCCGTTCGCACCTACACC…
>BGV012639
TTAAGAGGATGTACCATTTCGAGGGACGTATCGCGCGCCGCGATGGATACTATATTTCGAGGGACGTATCGCGCGCCGCGATGGTTACTATTATCGAGGGTCGTGTCGTGCGCCGCGACAGATGCATGGACAGATATGTCCCCCATGGGTCCCGGACTGAGAGACAGCGGGTGTGTATCACTAGGTCAGACATGCATCATTATACTTGACATTGCATTCCATTGCACATACTTATCATTAGTGAACTTGATATCGTATTTTGCTGATCTTCTGATTGCCTTTCTGCGAAACTTGTGATTGATTAATATTGAGCTTGTTATTGCGGATATGTAATTTGTTGAAGTATTMTTGTTGAGGATATGTAATTTGTTGAAGTGTTGTTGTTGAGGATATGTAATT…
ATCAAACAATTTTTTACATATGTTTCAAGTTGACAATTAATATAGTATCTCTTACACAATTTTTAAATATTTAAAAAATTAAAAAAAAATAAACAAATTAAATAGAAGAACACCGAAAAAAAAAAAAAGAACGCAGCTGCCAGATAGGCATGTCGATCATGACCTGCCTGACTATTGGCACTTTATATGTAGTAAACTGCAGATGCATATCTTTTAAAAATATATAAAAGAGTTAAAAAATAAGACAAATAAATTAAAATGATAAAAAAAATTGCATATGTATATGTAAGTGTGAAATCACAAAGGTAAAGCAGACATGTTAACCTTCACCTATATGATTATTTCACTTATATATAAATAGTAGAAAGCAAATGCGTATTTTTTATATATAAATAAAAT…
>BGV012640
TTAAGAGGATGTACCATTTCGAGGGACGTATCGCGCGCCGCGATGGATACTATATTTCGAGGGACGTATCGCGCGCCGCGATGGTTACTATTATCGAGGGTCGTGTCGTGCGCCGCGACAGATGCATGGACAGATATGTCCCCCATGGGTCCCGGACTAAGAGACAGTGGGTGTGTATCACTAGGTCAGACATGCATCATTATACTTGACATTTCATTCCATTTATTGCACATACTTATCATTAGTGAACTTGATATCGTATTTTGCTGATCTTCTGATTGCCTTTCTGCGAAACTTGTGATTGATTAATATTGAGCTTGTTATTGCGGATATGTAATTTGTTGAAGTATTCTTGTTGAGGATATGTAATTTGTTGAAGTGTTGTTGTTGAGGATATGT…
GTCAGTTCTACCACGACATGGGCGTCCTTGTCCAAACATCATGTGTAGGAACCCCCCAACAAAATGGGAGAGTCGAGCGCAAACACCGTCACATTTTAAACGTGGCACGTTCCTTAATGTTCCAAGCGTCGCTACCAGTCGAATTTTGGGGGGAATGTGTCCGTACTGCAGTTTACCTTATTAATCGCACACCTAGCCGTGTCCTCGGTGGCAAGTCTCCATTCGAAATGCTAAATACAACTCCACCAGATATCCCACTTGCGTGTTTTCGGGTGTATCTGTTTTATCCGCAATATCCAACGTCCACCCAACAAATTCGCCCCTCGCAGTATAAAATGTATGTTCCTAGGTTATCCTTCCGGGACGAAAGGTTGGCGGGTATACGATTTGGAAACTCAT…
>BGV013134
TTAAGAGGATGTACCATTTCGAGGGACGTATCGCGCGCCGCGATGGATACTATATTTCGAGGGACGTATCGCGCGCCGCGATGGTTACTATTATCGAGGGTCGTGTCGTGCGCCGCGACAGATGCATGGACAGATATGTCCCCCATGGGTCCCGGACTAAGAGACAGTGGGTGTGTATCACTAGGTCAGACATGCATCATTATACTTGACATTTCATTCCATTTATTGCACATACTTATCATTAGTGAACTTGATATCGTATTTTGCTGATCTTCTGATTGCCTTTCTGCGAAACTTGTGATTGATTAATATTGAGCTTGTTATTGCGGATATGTAATTTGTTGAAGTATTCTTGTTGAGGATATGTAATTTGTTGAAGTGTTGTTGTTGAGGATATGT…
AGTTCTACCACGACATGGGCGTCCTTGTCCAAACATCATGTGTAGGAACCCCCCAACAAAATGGGAGAGTCGAGCGCAAACACCGTCACATTTTAAACGTGGCACGTTCCTTAATGTTCCAAGCGTCGCTACCAGTCGAATTTTGGGGGGAATGTGTCCGTACTGCAGTTTACCTTATTAATCGCACACCTAGCCGTGTCCTCGGTGGCAAGTCTCCATTCGAAATGCTAAATACAACTCCACCAGATATCCCACTTGCGTGTTTTCGGGTGTATCTGTTTTATCCGCAATATCCAGCGTCCACCCAACAAATTCGCCCCTCGCAGTATAAAATGTATGTTCCTAGGTTATCCTTCCGGGACGAAAGGTTGGCGGGTATACGATTTGGAAACTCATCGC…
>BGV013156
TTAAGAGGATGTACCATTTCGAGGGACGTATCGCGCGCCGCGATGGATACTATATTTCGAGGGACGTATCGCGCGCCGCGATGGTTACTATTATCGAGGGTCGTGTCGTGCGCCGCGACAGATGCATGGACAGATATGTCCCCCATGGGTCCCGGACTGAGAGACAGCGGGTGTGTATCACTAGGTCACATACTTACCATTAGTGAACTTGATATCTTATTTTGCTGATCTTCTGATTGCCTTTCTGTGAAACTTGTGATTGATTAATATTGAGCTTGTTATTGCGGATATATAATTTGTTGAAGTATTCTTGTTGAGGATATGTAATTTGTTGAAGTGTTGTTGTTGAGGATATGTAATTTKTCTAAGTGTTGTTGTTGAGCTACGTGCTATGTAAAC…
GGCATATTTGCCACGAGATATGAATTTTTATCTCCATTTTAAAGCGAATGATAGTAATTTTATTTGATATGAAATTTAAGAAAATAAAAACACTTTCTCAAACATGGCAATTCAAATATTATCAAAAATAGTAATTTTTTTTTTAACAGAATAAAAGAAAAAATATGTCTTTTTTTTTTTTAAACAGAATGACGATATTTAGACAAACTGGAAAAATGCAGTGACTTTATTTGGGTCGGCTTCAAAATGGGGGCTATTGTTAGTCTATCTAACTGCTTGCCTTTGTGTTTTTCTTGCTATCACTCCTTTCGTTTTGTCATTTTCTTGTCATTACATTGTGTCCCTCAATCTTTCTTTTGGTCTAAAGTGATGATCACTTTTTTTTAAATTTTTTTTTCA…
>BGV013161
TTAAGAGGATGTACCATTTCGAGGGACGTATCGCGCGCCGCGATGGATACTATATTTCGAGGGACGTATCGCGCGCCGCGATGGTTACTATTATCGAGGGTCGTGTCGTGCGCCGCGACAGATGCATGGACAGATATGTCCCCCATGGGTCCCGGACTAAGAGACAGTGGGTGTGTATCACTAGGTCAGACATGCATCATTATACTTGACATTTCATTCCATTTATTGCACATACTTATCATTAGTGAACTTGATATCGTATTTTGCTGATCTTCTGATTGCCTTTCTGCGAAACTTGTGATTGATTAATATTGAGCTTGTTATTGCGGATATGTAATTTGTTGAAGTATTCTTGTTGAGGATATGTAATTTGTTGAAGTGTTGTTGTTGAGGATATGT…
GAATTCYTAAATAACYCTCTTCGTCAKTTCTACCACGACATGGGCGTCCTTGTCCAAACATCATGTGTMGRAACCCCCCAACAAAATGGGAGAGTCGAGCGCAAACACCGTCACATTTTAAACGTGGCACGTTCCTTAATGTTCCAAGCGTCGCTACCAGTCGAATTTTGGGGGGAATGTGTCCGTACTGCAGTTTACCTYATTAATCGCACACCTAGCCGTGTCCTCGGTGGCAAGTCTCCATTCGAAATGCTAAATACAACTCCACCAGATATCCCACTTGCGTGTTTTCGGGTGTMTCTGTTTTRTCCGCAATATCYAGCGTCCACCCAACAAATTCGCMCCYCGCAGTMTAAAATGTATGTTCCTAGGTTATCCTTCCKGGACGAAAGGTTGGCG…
>BGV008354
TTAAGAGGATGTACCATTTCGAGGGACGTATCGCGCGCCGCGATGGATACTATATTTCGAGGGACGTATCGCGCGCCGCGATGGTTACTATTATCGAGGGTCGTGTCGTGCGCCGCGACAGATGCATGGACAGATATGTCCCCCATGGGTCYCGRACTWMGAGAYAGTGGGTGTGTATCACTAGGTCAGACATGCATCATTATACTTGACATTTCATTCCATTTATTGCACATACTTATCATTAGTGAACTTGATATCGTATTTTGCTGATCTTCTGATTGCCTTTCTGCGAAACTTGTGATTGATTAATATTGAGCTTGTTATTGCGGATATGTAATTTGTTGAAGTATTCTTGTTGAGGATATGTAATTTGTTGAAGTGTTGTTGTTGAGGATATGT…
ACATCATGTGTAGGAACCCCCCAACAAAATGGGAGAGTCGAGCGCAAACACCGTCACATTTTAAACGTGGCACGTTCCTTAATGTTCCAAGCGTCGCTACCAGTCGAATTTTGGGGGGAATGTGTCCGTACTGCAGTTTACCTTATTAATCGCACACCTAGCCGTGTCCTCGGTGGCAAGTCTCCATTCGAAATGCTAAATACAACTCCACCAGATATCCCACTTGCGTGTTTTCGGGTGTATCTGTTTTATCCGCAATATCCAGCGTCCACCCAACAAATTCGCCCCTCGCAGTATAAAATGTATGTTCCTAGGTTATCCTTCCGGGACGAAAGGTTGGCGGGTATACGATTTGGAAACTCATCGCTTCTTTCATACGCGTGACATCGCGTTTGATGA…
>BGV012614
TTAAGAGGATGTACCATTTCGAGGGACGTATCGCGCGCCGCGATGGATACTATATTTCGAGGGACGTATCGCGCGCCGCGATGGTTACTATTATCGAGGGTCGTGTCGTGCGCCGCGACAGATGCATGGACAGATATGTCCCCCATGGGTCCCGGACTAAGAGACAGTGGGTGTGTATCACTAGGTCAGACATGCATCATTATACTTGACATTTCATTCCATTTATTGCACATACTTATCATTAGTGAACTTGATATCGTATTTTGCTGATCTTCTGATTGCCTTTCTGCGAAACTTGTGATTGATTAATATTGAGCTTGTTATTGCGGATATGTAATTTGTTGAAGTATTCTTGTTGAGGATATGTAATTTGTTGAAGTGTTGTTGTTGAGGATATGT…
CAGTTCTACCACGACATGGGCGTCCTTGTCCAAACATCATGTGTAGGAACCCCCCAACAAAATGGGAGAGTCGAGCGCAAACACCGTCACATTTTAAACGTGGCACGTTCCTTAATGTTCCAAGCGTCGCTACCAGTCGAATTTTGGGGGGAATGTGTCCGTACTGCAGTTTACCTTATTAATCGCACACCTAGCCGTGTCCTCGGTGGCAAGTCTCCATTCGAAATGCTAAATACAACTCCACCAGATATCCCACTTGCGTGTTTTCGGGTGTATCTGTTTTATCCGCAATATCCAGCGTCCACCCAACAAATTCGCCCCTCGCAGTATAAAATGTATGTTCCTAGGTTATCCTTCCGGGACGAAAGGTTGGCGGGTATACGATTTGGAAACTCATCG…
>BGV014508
TTAAGAGGATGTACCATTTCGAGGGACGTATCGCGCGCCGCGATGGATACTATATTTCGAGGGACGTATCGCGCGCCGCGATGGTTACTATTATCGAGGGTCGTGTCGTGCGCCGCGACAGATGCATGGACAGATATGTCCCCCATGGGTCCCGGACTAAGAGACAGTGGGTGTGTATCACTAGGTCAGACATGCATCATTATACTTGACATTTCATTCCATTTATTGCACATACTTATCATTAGTGAACTTGATATCGTATTTTGCTGATCTTCTGATTGCCTTTCTGCGAAACTTGTGATTGATTAATATTGAGCTTGTTATTGCGGATATGTAATTTGTTGAAGTATTCTTGTTGAGGATATGTAATTTGTTGAAGTGTTGTTGTTGAGGATATGT…
GACAATGGTACCGAATTCTTGAATAACCCTCTTCGTCAGTTCTACCACGACATGGGCGTCCTTGTCCAAACATCATGTGTAGGAACCCCCCAACAAAATGGGAGAGTCGAGCGCAAACACCGTCACATTTTAAACGTGGCACGTTCCTTAATGTTCCAAGCGTCGCTACCAGTCGAATTTTGGGGGGAATGTGTCCGTACTGCAGTTTACCTTATTAATCGCACACCTAGCCGTGTCCTCGGTGGCAAGTCTCCATTCGAAATGCTAAATACAACTCCACCAGATATCCCACTTGCGTGTTTTCGGGTGTATCTGTTTTATCCGCAATATCCAACGTCCACCCAACAAATTCGCCCCTCGCAGTATAAAATGTATGTTCCTAGGTTATCCTTCCGGGAC…
>BGV014514
TTAAGAGGATGTACCATTTCGAGGGACGTATCGCGCGCCGCGATGGATACTATATTTCGAGGGACGTATCGCGCGCCGCGATGGTTACTATTATCGAGGGTCGTGTCGTGCGCCGCGACAGATGCATGGACAGATATGTCCCCCATGGGTCCCGGACTAAGAGACAGTGGGTGTGTATCACTAGGTCAGACATGCATCATTATACTTGACATTTCATTCCATTTATTGCACATACTTATCATTATGCTGATCTTCTGATTGCCTTTCTGCGAAACTTGTGATTGATTAATATTGAGCTTGTTATTGCGGATATGTAATTTGTTGAAGTATTCTTGTTGAGGATATGTAATTTGTTGAAGTGTTGTTGTTGAGGATATGTAATTTTTCTAAGTGTTGTTG…
AAACACCGTCACATTTTAAACGTGGCACGTTCCTTAATGTTCCAAGCGTCGCTACCAGTCGAATTTTGGGGGGAATGTGTCCGTACTGCAGTTTACCTTATTAATCGCACACCTAGCCGTGTCCTCGGTGGCAAGTCTCCATTCGAAATGCTAAATACAACTCCACCAAATATCCCACTTGCGTGTTTTCGGGTGTATCTGTTTTATCCGCAATATCCAGCGTCCACCCAACAAATTCGCCCCTCGCAGTATAAAATGTATGTTCCTAGGTTATCCTTCCGGGACGAAAGGTTGGCGGGTATACGATTTGGAAACTCATCGCTTCTTTCATACGCGTGACATCGCGTTTGATGAAACGATGTTTCCGTTCGCACCTACACCTACCAACCAGCAGCCCAC…
>BGV016047
TTAAGAGGATGTACCATTTCGAGGGACGTATCGCGCGCCGCGATGGATACTATATTTCGAGRGACGTATCGCGCGCCGCGATGGTTACTATTATCGAGGGTCGTGTCGTGCGCCGCGACAGATGCATGGACAGATATGTCCCCCATGGGTCCCGGACTRAGAGACAGCGGGTGTGTATCACTAGGTCAGACATGCATCATTATACTTGACATTTCATTCCATTTATTGCACATACTTATCATTAGTGAACTTGATATCGTATTTTGCTGATCTTCTGATTGCCTTTCTGCGAAACTTGTGATTGATTAATATTGAGCTTGTTATTGCGGATATGTAATTTGTTGAAGTATTCTTGTTGAGGATATGTAATTTGTTGAAGTGTTGTTGTTGAGGATATGT…
GGTCTCCTAGGATAACAGGGGGTATTTTTGATCCCAAAATATAATAAAAAATATAAATAGTTTATTTCGCAAAATTTAAGAGCAATTTTAACCTTTTCCAATTTTCTATAATACCCCTAAAATTCATTGCAACATATTAATAAAAGAGAATCATTTCGGTCTCTCGCAAATAATTAAACTTTTATTATTTAGTGTCTGATTTTTCATTGTCTGTGATATGTCCCTCTCCATTGTTTCTAAAATCTTCTCCATGATCACCCACTCCTGATCTCTCATCCTCTAGTGAAAAAGAGTCATAAATTTTATTAAAGATGTCGAATAATAATGTTTGTGATTGTCAAAATAAAAAAAAAATTATCCTACTTGGAGTTCAAACTCAGAACTACCTCATTCGAATGG…
>BGV015730
TTAAGAGGATGTACCATTTCGAGGGACGTATCGCGCGCCGCGATGGATACTATATTTCGAGGGACGTATCRCGCGCCGCGATGGTTACTATTATCGAGRGTCGTGTMGTGCGCCGCGACAGATGCATGGACAGATATGTCCCCMATGGGTCCCGRACTRMGAGACAGTGGGTGTGTATCACTAGGTCAGACATGCATCATTATACTTGACATTTCATTCCATTTATTGCACATACTTATCATTAGTGAACTTGATATCGTATTTTGCTGATCTTCTGATTGCCTTTCTGCGAAACTTGTGATTGATTAATATTGAGCTTGTTATTGCGGATATGTAATTTGTTGAAGTATTCTTGTTGAGGATATGTAATTTGTTGAAGTGTTGTTGTTGAGGATATGT…
CCCAACAAAATGGGAGAGTCGAGCGCAAACACCGTCACATTTTAAACGTGGCACGTTCCTTAATGTTCCAAGCGTCGCTACCAGTCGAATTTTGGGGGGAATGTGTCCGTACTGCAGTTTACCTTATTAATCGCACACCTAGCCGTGTCCTCGGTGGCAAGTCTCCATTCGAAATGCTAAATACAACTCCACCAAATATCCCACTTGCGTGTTTTCGGGTGTATCTGTTTTATCCGCAATATCCAGCGTCCACCCAACAAATTCGCCCCTCGCAGTATAAAATGTATGTTCCTAGGTTATCCTTCCGGGACGAAAGGTTGGCGGGTATACGATTTGGAAACTCATCGCTTCTTTCATACGCGTGACATCGCGTTTGATGAAACGATGTTTCCGTTCGCA…
>BGV015734
TTAAGAGGATGTACCATTTCGAGGGACGTATCGCGCGCCGCGATGGATACTATATTTCGAGGGACGTATCGCGCGCCGCGATGGTTACTATTATCGAGGGTCGTGTCGTGCGCCGCGACAGATGCATGGACAGATATGTCCCCCATGGGTCCCGGACTAAGAGACAGTGGGTGTGTATCACTAGGTCAGACATGCATCATTATACTTGACATTTCATTCCATTTATTGCACATACTTATCATTAGTGAACTTGATATCGTATTTTGCTGATCTTCTGATTGCCTTTCTGCGAAACTTGTGATTGATTAATATTGAGCTTGTTATTGCGGATATGTAATTTGTTGAAGTATTCTTGTTGAGGATATGTAATTTGTTGAAGTGTTGTTGTTGAGGATATGT…
GTACCGAATTCTTGAATAACCCTCTTCGTCAGTTCTACCACGACATGGGCGTCCTTGTCCAAACATCATGTGTAGGAACCCCCCAACAAAATGGGAGAGTCGAGCGCAAACACCGTCACATTTTAAACGTGGCACGTTCCTTAATGTTCCAAGCGTCGCTACCAGTCGAATTTTGGGGGGAATGTGTCCGTACTGCAGTTTACCTTATTAATCGCACACCTAGCCGTGTCCTCGGTGGCAAGTCTCCATTCGAAATGCTAAATACAACTCCACCAGATATCCCACTTGCGTGTTTTCGGGTGTATCTGTTTTATCCGCAATATCCAGCGTCCACCCAACAAATTCGCCCCTCGCAGTATAAAATGTATGTTCCTAGGTTATCCTTCCGGGACGAAAGGT…
>BGV014515
TTAAGAGGATGTACCATTTCGAGGGACGTATCGCGCGCCGCGATGGATACTATATTTCGAGGGACGTATCGCGCGCCGCGATGGTTACTATTATCGAGGGTCGTGTCGTGCGCCGCGACAGATGCATGGACAGATATGTCCCCCATGGGTCCCGGACTAAGAGACAGTGGGTGTGTATCACTAGGTCAGACATGCATCATTATACTTGACATTTCATTCCATTTATTGCACATACTTATCATTAGTGAACTTGATATCGTATTTTGCTGATCTTCTGATTGCCTTTCTGCGAAACTTGTGATTGATTAATATTGAGCTTGTTATTGCGGATATGTAATTTGTTGAAGTATTCTTGTTGAGGATATGTAATTTGTTGAAGTGTTGTTGTTGAGGATATGT…
TCCTTGTCCAAACATCATGTGTAGGAACCCCCCAACAAAATGGGAGAGTCGAGCGCAAACACCGTCACATTTTAAACGTGGCACGTTCCTTAATGTTCCAAGCGTCGCTACCAGTCGAATTTTGGGGGGAATGTGTCCGTACTGCAGTTTACCTTATTAATCGCACACCTAGCCGTGTCCTCGGTGGCAAGTCTCCATTCGAAATGCTAAATACAACTCCACCAAATATCCCACTTGCGTGTTTTCGGGTGTATCTGTTTTATCCGCAATATCCAGCGTCCACCCAACAAATTCGCCCCTCGCAGTATAAAATGTATGTTCCTAGGTTATCCTTCCGGGACGAAAGGTTGGCGGGTATACGATTTGGAAACTCATCGCTTCTTTCATACGCGTGACATC…
>BGV014518
TTAAGAGGATGTACCATTTCGAGGGACGTATCGCGCGCCGCGATGGATACTATATTTCGAGGGACGTATCGCGCGCCGCGATGGTTACTATTATCGAGGGTCGTGTCGTGCGCCGCGACAGATGCATGGACAGATATGTCCCCCATGGGTCCCGGACTAAGAGACAGTGGGTGTGTATCACTAGGTCAGACATGCATCATTATACTTGACATTTCATTCCATTTATTGCACATACTTATCATTAGTGAACTTGATATCGTATTTTGCTGATCTTCTGATTGCCTTTCTGCGAAACTTGTGATTGATTAATATTGAGCTTGTTATTGCGGATATGTAATTTGTTGAAGTATTCTTGTTGAGGATATGTAATTTGTTGAAGTGTTGTTGTTGAGGATATGT…
CTCTTCGTCAGTTCTACCACGACATGGGCGTCCTTGTCCAAACATCATGTGTAGGAACCCCCCAACAAAATGGGAGAGTCGAGCGCAAACACCGTCACATTTTAAACGTGGCACGTTCCTTAATGTTCCAAGCGTCGCTACCAGTCGAATTTTGGGGGGAATGTGTCCGTACTGCAGTTTACCTTATTAATCGCACACCTAGCCGTGTCCTCGGTGGCAAGTCTCCATTCGAAATGCTAAATACAACTCCACCAAATATCCCACTTGCGTGTTTTCGGGTGTATCTGTTTTATCCGCAATATCCAGCGTCCACCCAACAAATTCGCCCCTCGCAGTATAAAATGTATGTTCCTAGGTTATCCTTCCGGGACGAAAGGTTGGCGGGTATACGATTTGGAA…
>BGV014522
TTAAGAGGATGTACCATTTCGAGGGACGTATCGCGCGCCGCGATGGATACTATATTTCGAGGGACGTATCGCGCGCCGCGATGGTTACTATTATCGAGGGTCGTGTCGTGCGCCGCGACAGATGCATGGACAGATATGTCCCCCATGGGTCCCGGACTAAGAGACAGTGGGTGTGTATCACTAGGTCAGACATGCATCATTATACTTGACATTTCATTCCATTTATTGCACATACTTATCATTAGTGAACTTGATATCGTATTTTGCTGATCTTCTGATTGCCTTTCTGCGAAACTTGTGATTGATTAATATTGAGCTTGTTATTGCGGATATGTAATTTGTTGAAGTATTCTTGTTGAGGATATGTAATTTGTTGAAGTGTTGTTGTTGAGGATATGT…
TGTGTCCGTACTGCAGTTTACCTTATTAATCGCACACCTAGCCGTGTCCTCGGTGGCAAGTCTCCATTCGAAATGCTAAATACAACTCCACCAGATATCCCACTTGCGTGTTTTCGGGTGTATCTGTTTTATCCGCAATATCCAGCGTCCACCCAACAAATTCGCCCCTCGCAGTATAAAATGTATGTTCCTAGGTTATCCTTCCGGGACGAAAGGTTGGCGGGTATACGATTTGGAAACTCATCGCTTCTTTCATACGCGTGACATCGCGTTTGATGAAACGATGTTTCCGTTCGCACCTACACCTACCAACCAGCAGCCCACGCAACACACACCAACAGTCCCAAGAACAGCAGATTTTCCCGTCACTGCCACACCAACAGCCCAACGAACAACAGA…
>BGV014516
TTAAGAGGATGTACCATTTCGAGGGACGTATCGCGCGCCGCGATGGATACTATATTTCGAGGGACGTATCGCGCGCCGCGATGGTTACTATTATCGAGGGTCGTGTCGTGCGCCGCGACAGATGCATGGACAGATATGTCCCCCATGGGTCCCGGACTAAGAGACAGTGGGTGTGTATCACTAGGTCAGACATGCATCATTATACTTGACATTTCATTCCATTTATTGCACATACTTATCATTAGTGAACTTGATATCGTATTTTGCTGATCTTCTGATTGCCTTTCTGCGAAACTTGTGATTGATTAATATTGAGCTTGTTATTGCGGATATGTAATTTGTTGAAGTATTCTTGTTGAGGATATGTAATTTGTTGAAGTGTTGTTGTTGAGGATATGT…
GAATAACCCTCTTCGTCAGTTCTACCACGACATGGGCGTCCTTGTCCAAACATCATGTGTAGGAACCCCCCAACAAAATGGGAGAGTCGAGCGCAAACACCGTCACATTTTAAACGTGGCACGTTCCTTAATGTTCCAAGCGTCGCTACCAGTCGAATTTTGGGGGGAATGTGTCCGTACTGCAGTTTACCTTATTAATCGCACACCTAGCCGTGTCCTCGGTGGCAAGTCTCCATTCGAAATGCTAAATACAACTCCACCAAATATCCCACTTGCGTGTTTTCGGGTGTATCTGTTTTATCCGCAATATCCAGCGTCCACCCAACAAATTCGCCCCTCGCAGTATAAAATGTATGTTCCTAGGTTATCCTTCCGGGACGAAAGGTTGGCGGGTATACG…
>BGV014519
TTAAGAGGATGTACCATTTCGAGGGACGTATCGCGCGCCGCGATGGATACTATATTTCGAGGGACGTATCGCGCGCCGCGATGGTTACTATTATCGAGGGTCGTGTCGTGCGCCGCGACAGATGCATGGACAGATATGTCCCCCATGGGTCCCGGACTAAGAGACAGTGGGTGTGTATCACTAGGTCAGACATGCATCATTATACTTGACATTTCATTCCATTTATTGCACATACTTATCATTAGTGAACTTGATATCGTATTTTGCTGATCTTCTGATTGCCTTTCTGCGAAACTTGTGATTGATTAATATTGAGCTTGTTATTGCGGATATGTAATTTGTTGAAGTATTCTTGTTGAGGATATGTAATTTGTTGAAGTGTTGTTGTTGAGGATATGT…
CCGTCACATTTTAAACGTGGCACGTTCCTTAATGTTCCAAGCGTCGCTACCAGTCGAATTTTGGGGGGAATGTGTCCGTACTGCAGTTTACCTTATTAATCGCACACCTAGCCGTGTCCTCGGTGGCAAGTCTCCATTCGAAATGCTAAATACAACTCCACCAAATATCCCACTTGCGTGTTTTCGGGTGTATCTGTTTTATCCGCAATATCCAGCGTCCACCCAACAAATTCGCCCCTCGCAGTATAAAATGTATGTTCCTAGGTTATCCTTCCGGGACGAAAGGTTGGCGGGTATACGATTTGGAAACTCATCGCTTCTTTCATACGCGTGACATCGCGTTTGATGAAACGATGTTTCCGTTCGCACCTACACCTACCAACCAGCAGCCCACGCAAC…
>BGV015380
TTAAGAGGATGTACCATTTCGAGGGACGTATCGCGCGCCGCGATGGATACTATATTTCGAGGGACGTATYGCGCGCCGCGATGGTTACTATTATCGAGGGTCGTGTCGTGCGCCGCGACAGATGCATGGACAGATATGTCCCCCATGGGTCCCGGACTAAGAGACAGTGGGTGTGTATCACTAGGTCAGACATGCATCATTATACTTGACATTTCATTCCATTTATTGCACATACTTATCATTAGTGAACTTGATATCGTATTTTGCTGATCTTCTGATTGCCTTTCTGCGAAACTTGTGATTGATTAATATTGAGCTTGTTATTGCGGATATGTAATTTGTTGAAGTATTCTTGTTGAGGATATGTAATTTGTTGAAGTGTTGTTGTTGAGGATATGT…
ATTCYTAAATAACYYTCTTCGTCAKTTCTACCACGACATGGGCGTCCTTGTCCAAACATCAKGTGTMGGAACCCCCCAACAAAATGGGAGAGTCGAGCGCAAACACCGTCACATTTTAAACGTGGCACGYTCCTTAATGTTCCAAGCGTCGCTACCAGTCGAATTTTGGGGGGAATGTGTCCGTACTGCAGTTTACCTYATTAATCGCACACCTAGCCGTGTCCTCGGTGGCAAGTCTCCATTCGAAAWGCTAAATACAACTCCACCAGATATCCCAMTTGCGTGTTTTCGGGTGTCTCTGTTTTGTCCGCAATATCYAGCGTCCACCCAACAAATTCGCMCCYCGCAGTMTAAAATGTATGTTCCTAGGTTATCCTTCCGGGACGAAAGGTTGGCGGG…
>BGV015382
TTAAGAGGATGTACCATTTCGAGGGACGTATCGCGCGCCGCGATGGATACTATATTTCGAGRGACGTATCGCGCGCCGYGATGGTTACTATTATCGAGGGTCGTGTCGTGCGCCGCGACAGATGCATGGACAGATATGTCCCCCATGGGTCCCGGACTRAGAGACAGCGGGTGTGTATCACTAGGTCAGACATGCATCATTATACTTGACATTTCATTCCATTTATTGCACATACTTATCATTAGTGAACTTGATATCGTATTTTGCTGATCTTCTGATTGCCTTTCTGCGAAACTTGTGATTGATTAATATTGAGCTTGTTATTGCGGATATGTAATTTGTTGAAGTATTCTTGTTGAGGATATGTAATTTGTTGAAGTGTTGTTGTTGAGGATATGT…
GGCAGAGAGAGATTAATTTTATGAATCAAATAGTTTTTTTATATGTTTTTTATATGTGACAGAGAGAGATTAATTGTATGAATCAAACAATTTTTTACATATGTTTCAAGTTGACAATTAATATAGTATCTCTTACACAATTTTTAAATATTTAAAAAATTAAAAAAAATAAAAAAATTAAACAGAAGAACATCGAAAAAAAAGAAAAGAATGCAGCTATCAGGTAGGCATGTCGATCATGACCTGCCTGACTATTGCCACTTTATATGTAGTAAATTGCAGATGCATATCTTTTAAAAATATATAAAAGAATTAAAAAATAAGACAAATAAATTAAAATGATAAAAAAAAATCGCATATGTATATGTAAGTGTGAAATCACAAAGGTAAAGCAGACAT…
>BGV015727
TTAAGAGGATGTACCATTTCGAGGGACGTATCRCGCGCCGCGATGGATACTATATTTCGAGGGACGTATCGCGCGCCGCGATGGTTACTATTATCGAGGGTCGTGTCGTGCGCCGCGACAGATGCATGGACAGATATGTCCCCCATGGGTCCCGGACTAAGAGACAGTGGGTGTGTATCACTAGGTCAGACATGCATCATTATACTTGACATTTCATTCCATTTATTGCACATACTTATCATTAGTGAACTTGATATCGTATTTTGCTGATCTTCTGATTGCCTTTCTGCGAAACTTGTGATTGATTAATATTGAGCTTGTTATTGCGGATATGTAATTTGTTGAAGTATTCTTGTTGAGGATATGTAATTTGTTGAAGTGTTGTTGTTGAGGATATGT…
TCAGTTCTACCACGACATGGGCGTCCTTGTCCAAACATCATGTGTAGGAACCCCCCAACAAAATGGGAGAGTCGAGCGCAAACACCGTCACATTTTAAACGTGGCACGTTCCTTAATGTTCCAAGCGTCGCTACCAGTCGAATTTTGGGGGGAATGTGTCCGTACTGCAGTTTACCTTATTAATCGCACACCTAGCCGTGTCCTCGGTGGCAAGTCTCCATTCGAAATGCTAAATACAACTCCACCAAATATCCCACTTGCGTGTTTTCGGGTGTATCTGTTTTATCCGCAATATCCAGCGTCCACCCAACAAATTCGCCCCTCGCAGTATAAAATGTATGTTCCTAGGTTATCCTTCCGGGACGAAAGGTTGGCGGGTATACGATTTGGAAACTCATC…
>BGV015726
TTAAGAGGATGTACCATTTCGAGGGACGTATCGCGCGCCGCGATGGATACTATATTTCGAGGGACGTATCGCGCGCCGCGATGGTTACTATTATCGAGGGTCGTGTCGTGCGCCGCGACAGATGCATGGACAGATATGTCCCCCATGGGTCCCGGACTAAGAGACAGTGGGTGTGTATCACTAGGTCAGACATGCATCATTATACTTGACATTTCATTCCATTTATTGCACATACTTATCATTAGTGAACTTGATATCGTATTTTGCTGATCTTCTGATTGCCTTTCTGCGAAACTTGTGATTGATTAATATTGAGCTTGTTATTGCGGATATGTAATTTGTTGAAGTATTCTTGTTGAGGATATGTAATTTGTTGAAGTGTTGTTGTTGAGGATATGT…
TTGAATAACCCTCTTCGTCAGTTCTACCACGACATGGGCGTCCTTGTCCAAACATCATGTGTAGGAACCCCCCAACAAAATGGGAGAGTCGAGCGCAAACACCGTCACATTTTAAACGTGGCACGTTCCTTAATGTTCCAAGCGTCGCTACCAGTCGAATTTTGGGGGGAATGTGTCCGTACTGCAGTTTACCTTATTAATCGCACACCTAGCCGTGTCCTCGGTGGCAAGTCTCCATTCGAAATGCTAAATACAACTCCACCAGATATCCCACTTGCGTGTTTTCGGGTGTATCTGTTTTATCCGCAATATCCAGCGTCCACCCAACAAATTCGCCCCTCGCAGTATAAAATGTATGTTCCTAGGTTATCCTTCCGGGACGAAAGGTTGGCGGGTATA…
>LA0767
TTAAGAGGATGTACCATTTCGAGGGACGTATCGCGCGCCGCGATGGATACTATATTTCGAGGGACGTATCGCGCGCCGCGATGGTTACTATTATCGAGGGTCGTGTCGTGCGCCGCGACAGATGCATGGACAGATATGTCCCCCATGGGTCCCGGACTAAGAGACAGTGGGTGTGTATCACTAGGTCAGACATGCATCATTATACTTGACATTTCATTCCATTTATTGCACATACTTATCATTAGTGAACTTGATATCGTATTTTGCTGATCTTCTGATTGCCTTTCTGCGAAACTTGTGATTGATTAATATTGAGCTTGTTATTGCGGATATGTAATTTGTTGAAGTATTCTTGTTGAGGATATGTAATTTGTTGAAGTGTTGTTGTTGAGGATATGT…
ATACCATAAAACTATAAAAATTATCCGATCTGACAATGGTACCGAATTCTTGAATAACCCTCTTCGTCAGTTCTACCACGACATGGGCGTCCTTGTCCAAACATCATGTGTAGGAACCCCCCAACAAAATGGGAGAGTCGAGCGCAAACACCGTCACATTTTAAACGTGGCACGTTCCTTAATGTTCCAAGCGTCGCTACCAGTCGAATTTTGGGGGGAATGTGTCCGTACTGCAGTTTACCTTATTAATCGCACACCTAGCCGTGTCCTCGGTGGCAAGTCTCCATTCGAAATGCTAAATACAACTCCACCAGATATCCCACTTGCGTGTTTTCGGGTGTATCTGTTTTATCCGCAATATCCAGCGTCCACCCAACAAATTCGCCCCTCGCAGTATAA…
>LA2309
TTAAGAGGATGTACCATTTCGAGGGACGTATCGCGCGCCGCGATGGATACTATATTTCGAGGGACGTATCGCGCGCCGCGATGGTTACTATTATCGAGGGTCGTGTCGTGCGCCGCGACAGATGCATGGACAGATATGTCCCCCATGGGTCCCGGACTAAGAGACAGTGGGTGTGTATCACTAGGTCAGACATGCATCATTATACTTGACATTTCATTCCATTTATTGCACATACTTATCATTAGTGAACTTGATATCGTATTTTGCTGATCTTCTGATTGCCTTTCTGCGAAACTTGTGATTGATTAATATTGAGCTTGTTATTGCGGATATGTAATTTGTTGAAGTATTCTTGTTGAGGATATGTAATTTGTTGAAGTGTTGTTGTTGAGGATATGT…
AATACCATAAAACTATAAAAATTATCCGATCTGACAATGGTACCGAATTCTTGAATAACCCTCTTCGTCAGTTCTACCACGACATGGGCGTCCTTGTCCAAACATCATGTGTAGGAACCCCCCAACAAAATGGGAGAGTCGAGCGCAAACACCGTCACATTTTAAACGTGGCACGTTCCTTAATGTTCCAAGCGTCGCTACCAGTCGAATTTTGGGGGGAATGTGTCCGTACTGCAGTTTACCTTATTAATCGCACACCTAGCCGTGTCCTCGGTGGCAAGTCTCCATTCGAAATGCTAAATACAACTCCACCAGATATCCCACTTGCGTGTTTTCGGGTGTATCTGTTTTATCCGCAATATCCAGCGTCCACCCAACAAATTCGCCCCTCGCAGTATA…
>LA1712
TTAAGAGGATGTACCATTTCGAGGGACGTATCGCGCGCCGCGATGGATACTATATTTCGAGGGACGTATCGCGCGCCGCGATGGTTACTATTATCGAGGGTCGTGTCGTGCGCCGCGACAGATGCATGGACAGATATGTCCCCCATGGGTCCCGGACTAAGAGACAGTGGGTGTGTATCACTAGGTCAGACATGCATCATTATACTTGACATTTCATTCCATTTATTGCACATACTTATCATTAGTGAACTTGATATCGTATTTTGCTGATCTTCTGATTGCCTTTCTGCGAAACTTGTGATTGATTAATATTGAGCTTGTTATTGCGGATATGTAATTTGTTGAAGTATTCTTGTTGAGGATATGTAATTTGTTGAAGTGTTGTTGTTGAGGATATGT…
ACATGGGCGTCCTTGTCCAAACATCATGTGTAGGAACCCCCCAACAAAATGGGAGAGTCGAGCGCAAACACCGTCACATTTTAAACGTGGCACGTTCCTTAATGTTCCAAGCGTCGCTACCAGTCGAATTTTGGGGGGAATGTGTCCGTACTGCAGTTTACCTTATTAATCGCACACCTAGCCGTGTCCTCGGTGGCAAGTCTCCATTCGAAATGCTAAATACAACTCCACCAGATATCCCACTTGCGTGTTTTCGGGTGTCTCTGTTTTATCCGCAATATCCAGCGTCCACCCAACAAATTCGCCCCTCGCAGTATAAAATGTATGTTCCTAGGTTATCCTTCCGGGACGAAAGGTTGGCGGGTATACGATTTGGAAACTCATCACTTCTTTCATACG…
>VOYAGE
TTAAGAGGATGTACCATTTCGAGGGACGTATCGCGCGCCGCGATGGATACTATATTTCGAGGGACGTATCGCGCGCCGCGATGGTTACTATTATCGAGGGTCGTGTCGTGCGCCGCGACAGATGCATGGACAGATATGTCCCCCATGGGTCCCGGACTAAGAGACAGTGGGTGTGTATCACTAGGTCAGACATGCATCATTATACTTGACATTTCATTCCATTTATTGCACATACTTATCATTAGTGAACTTGATATCGTATTTTGCTGATCTTCTGATTGCCTTTCTGCGAAACTTGTGATTGATTAATATTGAGCTTGTTATTGCGGATATGTAATTTGTTGAAGTATTCTTGTTGAGGATATGTAATTTGTTGAAGTGTTGTTGTTGAGGATATGT…
ACCCAAGCACTGTTACCATTAACCAGCAGACCAACAATATGCCACAACAGCCCGACTCCACTGCCTCCACAGAACCTGCAACAACCCCCCCTCCCGTCGACGAAGACGCAGGTCCACCACCTGCTTGAACGTCAAGTCGCGTTCGCCATCCACCCGGTTACCTTTCTGAATATGTGTGTCAATCTGCCACTCACGTACCTCCCGTTACTCGCCCTTCGATCACCCATCGTTCAGGTACATGGTTCCCTATCACTAACTACATTCATTATGAAAAATTGCACGACAGGTATCGTGGTTTCTTGGCTGCACTCTCTGCTACAGACGTCCCCCGATCATTTCGGGATGCTGTAAAATTTGCAAATTGGAGGGAGGCTATGCACTCAGAAATTCGAGCTTTGG…
>PI129088
TTAAGAGGATGTACCATTTCGASGGACGTATCGCGCGCYGCGATGGATACTATATTTCGAGGGACGTATCGCGCGCCGCGATGGTTACTATTATCGAGGGTCGTGTCGTGCGCCGCGACAGATGCATGGACAGATATGTCCCCCATGGGTCCCGGACTAAGAGACAGTGGGTGTGTATCACTAGGTCAGACATGCATCATTATACTTGACATTTCATTCCATTTATTGCACATACTTATCATTAGTGAACTTGATATCGTATTTTGCTGATCTTCTGATTGCCTTTCTGCGAAACTTGTGATTGATTAATATTGAGCTTGTTATTGCGGATATGTAATTTGTTGAAGTATTCTTGTTGAGGATATGTAATTTGTTGAAGTGTTGTTGTTGAGGATATGT…
AGTTTACCTTATTAATCGCACACCTAGCCGTGTCCTCGGTGGCAAGTCTCCATTCGAAATGCTAAATACAACTCCACCAGATATCCCACTTGCGTGTTTTCGGGTGTATCTGTTTTATCCGCAATATCCAGCGTCCACCCAACAAATTCGCCCCTCGCAGTATAAAATGTATGTTCCTAGGTTATCCTTCCGGGACGAAAGGTTGGCGGGTATACGATTTGGAAACTCATCGCTTCTTTCATACGCGTGACATCGCGTTTGATGAAACGATGTTTCCGTTCGCACCTACACCTACCAACCAGCAGCCCACGCAACACACACCAACAGTCCCAAGAACAGCAGATTTTCCCGTCACTGCCACACCAACAGCCCAACGAACAACAGACTCTCTCGTCACTG…
>PI406890
TTAAGAGGATGTACCATTTCGAGGGACGTATCGCGCGCCGCGATGGATACTATATTTCGAGGGACGTATCGCGCGCCGCGATGGTTACTATTATCGAGGGTCGTGTCGTGCGCCGCGACAGATGCATGGACAGATATGTCCCCCATGGGTCCCGGACTAAGAGACAGTGGGTGTGTATCACTAGGTCAGACATGCATCATTATACTTGACATTTCATTCCATTTATTGCACATACTTATCATTAGTGAACTTGATATCGTATTTTGCTGATCTTCTGATTGCCTTTCTGCGAAACTTGTGATTGATTAATATTGAGCTTGTTATTGCGGATATGTAATTTGTTGAAGTATTCTTGTTGAGGATATGTAATTTGTTGAAGTGTTGTTGTTGAGGATATGT…
CCTATCACTAACTACATTCATTATGAAAAATTGCACGACAGGTATCGTGGTTTCTTGGCTGCACTCTCTGCTACAGACGTCCCCCGATCATTTCGGGATGCTGTAAAATTTGCAAATTGGAGGGAGGCTATGCACTCAGAAATTCGAGCTTTGGAAAACAATTAGACTTGGGTGTTGACTGATCTTCCAGCCGGTAGACGAGCTCTAGGATGTCAATGGGTGTACAAGACAAAATTCCATGCTGATGGATCTAAAGAAAGGGACAAGGCACGACTGGTTGTTCTAGGAAATCATCAGGAATTTGGAACAGACTATACAGATACGTTTGCTCCGGTTGCCCGAATGGGAACTGTGCGAATTTTATTGTCCGTTGCCGTTGCCAAGAATTGGGAGATTCAC…
>PI487625
TTAAGAGGATGTACCATTTCGAGGGACGTATCGCGCGCCGCGATGGATACTATATTTCGAGGGACGTATCGCGCGCCGCGATGGTTACTATTATCGAGGGTCGTGTCRTGCGCCGCGACAGATGCATGGACAGATATGTCCCCCATGGGTCCCGGACTGAGAGACAGCGGGTGTGTATCACTAGGTCAGACATGCATCATTATACTTGACATTTCATTCCATTTATTGCACATACTTATCATTAGTGAACTTGATATCKTATTTTGCTGATCTTCTGATTGCCTTTCTGCGAAACTTGTGATTGATTAATATTGAGCTTGTTATTGCGGATATGTAATTTGTTGAAGTATTCTTGTTGAGGATATGTAATTTGTTGAAGTGTTGTTGTTGAGGATATGT…
GTTTATCTCAAGAAAGTTAGCAATAATATTATCAATTGGACAAAGGGGCAAAACCAAAAAATTGATCAAGACATGAGCTAATTGAAACCAAATTAAGGCTGCTTCAATTAATAAAGAGGATAGGCGTGTAAGAAGATGAAAGTGATTGAGGATATATATATATATACACACTTTGACTGATATATATAKATATATATATATATATATATATATATAAATCAATCTTAGTACAGACACTATGTATTATAATGTCGGATTAGCGTGCGAGTCCTCTTTGTCACATGCATCCATGCATGTCATTTTCTTCCTATCACCTCCCTCCTTCAAATATTTAATTTGTTGTAACACGTAACTTACACGATAGTAGATATTATATCTCACATTGTTATATTTCACTGT…
>TEGUCIGALPA
TTAAGAGGATGTACCATTTCGAGGGACGTATCGCGCGCCGCGATGGATACTATATTTCGAGGGACGTATCGCGCGCCGCGATGGTTACTATTATCGAGGGTCGTGTCGTGCGCCGCGACAGATGCATGGACAGATATGTCCCCCATGGGTCCCGGACTAAGAGACAGTGGGTGTGTATCACTAGGTCAGACATGCATCATTATACTTGACATTTCATTCCATTTATTGCACATACTTATCATTAGTGAACTTGATATCGTATTTTGCTGATCTTCTGATTGCCTTTCTGCGAAACTTGTGATTGATTAATATTGAGCTTGTTATTGCGGATATGTAATTTGTTGAAGTATTCTTGTTGAGGATATGTAATTTGTTGAAGTGTTGTTGTTGAGGATATGT…
CTACCACGACATGGGCGTCCTTGTCCAAACATCATGTGTAGGAACCCCCCAACAAAATGGGAGAGTCGAGCGCAAACACCGTCACATTTTAAACGTGGCACGTTCCTTAATGTTCCAAGCGTCGCTACCAGTCGAATTTTGGGGGGAATGTGTCCGTACTGCAGTTTACCTTATTAATCGCACACCTAGCCGTGTCCTCGGTGGCAAGTCTCCATTCGAAATGCTAAATACAACTCCACCAGATATCCCACTTGCGTGTTTTCGGGTGTATCTGTTTTATCCGCAATATCCAACGTCCACCCAACAAATTCGCCCCTCGCAGTATAAAATGTATGTTCCTAGGTTATCCTTCCGGGACGAAAGGTTGGCGGGTATACGATTTGGAAACTCATCGCTTCT…
>PI129026
TTAAGAGGATGTACCATTTCGAGGGACGTATCGCGCGCCGCGATGGATACTATATTTCGAGGGACGTATCGCGCGCCGCGATGGTTACTATTATCGAGGGTCGTGTCGTGCGCCGCGACAGATGCATGGACAGATATGTCCCCCATGGGTCCCRRACTKMGAGAYAGTGGGTGTGTATCACTAGGTCAGACATGCATCATTATACTTGACATTKCATTCCATTCATTGCACATACTTATCATTAGTGAACTTGATATCGTATTTTGCTGATCTTCTGATTGCCTTTCTGCGAAACTTGTGATTGATTAATATTGAGCTTGTTATTGCGGATATGTAATTTGTTGAAGTATTCTTGTTGAGGATATGTAATTTGTTGAAGTGTTGTTGTTGAGGATATGT…
ATAAGCAAATGTAATAATAAATTAAAAGAAAACTATTTTGTTTTGACGAAATCAGAGTTTGGATAGAACATCACTACTCCTAGAAAAGATAGAGAAAAAATTAAAACATCTAAAATATTTTCAACCTAATAGAATATATTGTTATTTCAACATATTATCCCCTAATCCATTTACTTCACCACGGTGGATATTTTGTTCTAATATATACATATACAAAACAAATAAATATATTTTATATGTTTTAAAAAAGTCTATGTCACGACCCAAAAATGGGTGTGATGGCACTCGTCTTATCCCACCAAGACAAGTCAGCCTTAAACTCAACCATTACAATAAAGTGCGGAAACAAAATATAAGTAACTTAATAAAACCCCCAAAACCTGGTAGTCACGTGTACAA…
>PI129033
TTAAGAGGATGTACCATTTCGAGGGACGTATCGCGCGCCGCGATGGATACTATATTTCGAGGGACGTATCGCGCGCCGCGATGGTTACTATTATCGAGGGTCGTGTCGTGCGCCGCGACAGATGCATGGACAGATATGTCCCCCATATTGCACATACTTATCATTAGTGAACTTGATATCGTATTTTGCTGATCTTCTGATTGCCTTTCTGCGAAACTTGTGATTGATTAATATTGAGCTTGTTATTGCGGATATGTAATTTGTTGAAGTATTCTTGTTGAGGATATGTAATTTGTTGAAGTGTTGTTGTTGAGGATATGTAATTTTTCTAAGTGTTGTTGTTGAGCTACGTGCTATGTAAACTGTGAGCTGTTAGGTTGGGTTGATTTTAATGCAGGT…
TAATTGCTCCATGTAATTAACTTGTAGAATTAATACCGAAGAGAGTGTATTAGTAATGTTGGAATTTTCTTATCCACTGTTTGGCTCGATATATTAAAGGTTGTTCTATCCTTAGTCATGCTTATCTATGATTAGGGTATATAACTAACATAAAAAAGAAAGTCCTTTCAAACGCAGAATTAAATAATACCATAACTAATACATATATTATATTTTTAATACATTCTGTCAAACGATCCCTCGATACATTGGGTAGTTTTGATGGAGTATTAGAATAATTCACAGCATAGATGGTCAAAAAGAGAGACAACTTGAGTCAGAAAAAGGAACCAACTCCATTGTGTTTATCTCAAGAAAGTTAGCAATAATATTATCAATTGGACAAAGGGGCAAAACCAA…

## Sheet: Raw data_Fig 8
Raw numerical data used to general Figure 8
Target	Sample	x2dCq	sd
MES1	BGV006148	0.00283454	0.000759132
MES1	BGV006230	0.302132	0.0689472
MES1	BGV006327	0.0593145	0.00610735
MES1	BGV006336	1.72117	0.0159565
MES1	BGV006370	0.338329	0.0471309
MES1	BGV006454	0.0214923	0.0187866
MES1	BGV006753	0.0102694	0.00102527
MES1	BGV006777	0.202407	0.0282409
MES1	BGV006779	0.00592255	0.0015306
MES1	BGV006852	0.00606667	0.00242314
MES1	BGV006859	0.439125	0.0107216
MES1	BGV006865	0.252523	0.0165885
MES1	BGV006931	0.0111209	0.0022242
MES1	BGV006934	0.0110986	0.00189166
MES1	BGV007023	1.93771	0.0679288
MES1	BGV007109	0.000509684	0.000115153
MES1	BGV007111	0.00059216	4.53e-05
MES1	BGV007151	2.44167	0.232064
MES1	BGV007152	0.00492257	0.000338032
MES1	BGV007198	0.0103218	0.00454845
MES1	BGV007339	0.187857	0.0115345
MES1	BGV007862	0.917075	0.0245994
MES1	BGV007863	2.5915	0.330282
MES1	BGV007867	0.852543	0.0177544
MES1	BGV007878	2.63006	0.339265
MES1	BGV007927	2.08859	0.104187
MES1	BGV007981	0.789575	0.0612028
MES1	BGV007990	1.15719	0.0330576
MES1	BGV008042	0.431827	0.0954077
MES1	BGV008077	0.225285	0.012436
MES1	BGV008095	0.0672836	0.0041397
MES1	BGV008110	0.259242	0.00912595
MES1	BGV014508	3.40339	0.328691
MES1	BGV014514	0.62849	0.186761
MES1	PAS014479	0.792726	0.171672
MES1	PI378994	0.102486	0.0010616
MES1	PI487625	0.0165967	0.0010162
MES2	BGV006148	0.000882588	0.00151407
MES2	BGV006230	7.27e-05	3.08e-05
MES2	BGV006336	0.00153695	0.000288966
MES2	BGV006370	0.00132077	0.000181023
MES2	BGV006454	0.000591631	4.6e-05
MES2	BGV006753	0.00111367	0.00030648
MES2	BGV006777	0.004196	0.000250587
MES2	BGV006779	0.00107837	0.000304537
MES2	BGV006852	0.00131367	0.000855447
MES2	BGV006859	0.00195358	4.49e-05
MES2	BGV006865	0.00506691	0.000542868
MES2	BGV006931	0.00123235	0.00104782
MES2	BGV006934	0.00128456	0.000770969
MES2	BGV007023	0.0187568	0.00151166
MES2	BGV007109	6.82e-06	NA
MES2	BGV007151	0.0362294	0.0206806
MES2	BGV007152	2.26e-05	1.47e-05
MES2	BGV007198	1.59e-05	4.17e-06
MES2	BGV007339	0.00166838	0.000112309
MES2	BGV007862	0.0198487	0.00485366
MES2	BGV007863	0.0457422	0.00614128
MES2	BGV007867	0.0183066	0.00477379
MES2	BGV007878	0.0140666	0.00130225
MES2	BGV007927	0.0264241	0.00819128
MES2	BGV007981	0.0973821	0.0209125
MES2	BGV007990	0.014834	0.0057333
MES2	BGV008042	0.0141465	0.00362331
MES2	BGV008077	0.00332733	0.0002624
MES2	BGV008095	0.0161704	0.0014156
MES2	BGV008110	0.00193699	0.000383237
MES2	BGV014508	0.0309248	0.0077488
MES2	BGV014514	0.00398851	0.00184097
MES2	PAS014479	0.097471	0.000767055
MES2	PI378994	0.0151697	0.00146466
MES2	PI487625	0.000172954	0.000240217
MES3	BGV006148	0.0387497	0.00658648
MES3	BGV006230	0.864949	0.055668
MES3	BGV006327	3.95629	0.0120341
MES3	BGV006336	0.624975	0.00776311
MES3	BGV006370	14.6866	1.50492
MES3	BGV006454	0.000178229	3.37e-05
MES3	BGV006753	0.0442489	0.00422633
MES3	BGV006777	2.29239	0.247062
MES3	BGV006779	0.030415	0.00132326
MES3	BGV006852	0.321684	0.0350153
MES3	BGV006859	3.061	0.105579
MES3	BGV006865	0.964146	0.151641
MES3	BGV006931	0.181229	0.0268737
MES3	BGV006934	0.0611638	0.00208476
MES3	BGV007023	6.89911	0.236193
MES3	BGV007109	0.0672872	0.000886241
MES3	BGV007111	0.0518584	0.00498419
MES3	BGV007151	3.41021	0.231883
MES3	BGV007152	0.0377673	0.00212506
MES3	BGV007198	1.42803	0.101147
MES3	BGV007339	0.000626323	0.000737738
MES3	BGV007862	8.46763	0.0651751
MES3	BGV007863	7.82633	0.149996
MES3	BGV007867	12.4314	0.764239
MES3	BGV007878	17.5478	1.10268
MES3	BGV007927	8.5845	0.822813
MES3	BGV007981	0.90114	0.0747216
MES3	BGV007990	8.60633	0.617811
MES3	BGV008042	33.8387	2.31908
MES3	BGV008077	2.88501	0.272875
MES3	BGV008095	18.5711	1.24585
MES3	BGV008110	4.11639	0.440272
MES3	BGV014508	8.97854	1.03057
MES3	BGV014514	4.35263	0.302867
MES3	PAS014479	27.6914	0.926284
MES3	PI378994	15.7932	0.474497
MES3	PI487625	0.000421941	2.03e-06
MES4	BGV006148	0.000146178	8.39e-05
MES4	BGV006230	0.579372	0.0751847
MES4	BGV006327	0.00317315	0.00352128
MES4	BGV006336	0.269467	0.0171103
MES4	BGV006370	0.0432637	0.00244852
MES4	BGV006753	0.00218853	0.000340622
MES4	BGV006777	1.10023	0.0863833
MES4	BGV006779	0.000138374	7.46e-05
MES4	BGV006852	0.00144553	0.000331057
MES4	BGV006859	1.83953	0.0879094
MES4	BGV006865	1.28079	0.191661
MES4	BGV006931	0.000898715	0.000150267
MES4	BGV006934	0.00171301	0.000189471
MES4	BGV007023	0.862776	0.294546
MES4	BGV007109	4.29e-05	1.4e-05
MES4	BGV007111	0.000244913	7.83e-05
MES4	BGV007151	3.55544	0.262864
MES4	BGV007152	4.29e-05	1.18e-05
MES4	BGV007198	0.000256728	0.000130186
MES4	BGV007339	0.000687691	0.000201858
MES4	BGV007862	0.203389	0.015472
MES4	BGV007863	0.574583	0.0152051
MES4	BGV007867	0.838562	0.129717
MES4	BGV007878	0.0745551	0.0145932
MES4	BGV007927	0.856518	0.137984
MES4	BGV007981	0.937702	0.0488124
MES4	BGV007990	0.479232	0.107885
MES4	BGV008042	0.000608515	0.000594143
MES4	BGV008077	0.46771	0.0758143
MES4	BGV008095	0.00780203	0.00233876
MES4	BGV008110	0.636951	0.0952139
MES4	BGV014508	0.686047	0.0813587
MES4	BGV014514	0.448699	0.0305796
MES4	PAS014479	0.00208401	0.00073135
MES4	PI378994	0.00141944	0.000142384
MES4	PI487625	0.000195234	0.000112741
MES1	Heinz1706	0.996571	0.00131357
MES2	Heinz1706	0.00692247	0.00239172
MES3	Heinz1706	3.01284	0.0915955
MES4	Heinz1706	0.337983	0.00468318
MES1	LA1589	0.0940209	0.0224897
MES2	LA1589	0.00412055	0.00205114
MES3	LA1589	5.87301	1.36076
MES4	LA1589	0.000889922	0.000455641
MES1	Moneymaker	1.38854	0
MES2	Moneymaker	0.0168824	0
MES3	Moneymaker	0.078251	0
MES4	Moneymaker	1.72285	0

## Sheet: Raw data_Fig 9
Raw numerical data used to general Figure 9
Line	Group	Subgroup	MES	NSGT	Latitude	Longitude	methylsalicylate
BGV012613	SLC	SLC_ADM	Hap7	I,II,III	-12.6167	73.7917	0.0208
BGV012615	SLC	SLC_ADM	Hap7	I,II,III	6.66864	-75.2833	0.0372
BGV008042	SLC	SLC_ADM	Hap1	IV	-13	-72.5333	1.0356
BGV006767	SLC	SLC_ADM	Hap2	I,II,III	-0.957222	-77.8158	2.5662
BGV006148	SLC	SLC_ADM	Hap2	V	-3.79139	-79.6131	14.472
BGV007927	SLC	SLC_CA	Hap7	I,II,III	24.7167	-107.783	0.0111
BGV007935	SLC	SLC_CA	Hap7	I,II,III	21.8	-105.333	0.0188
BGV007934	SLC	SLC_CA	Hap7	I,II,III	21.8	-105.333	0.0193
BGV007933	SLC	SLC_CA	Hap7	I,II,III	22.3833	-105.45	0.0195
BGV008218	SLC	SLC_CA	Hap7	IV	10.0167	-84.2167	0.0215
BGV008348	SLC	SLC_CA	Hap7	I,II,III	9.93544	-84.1082	0.0255
BGV007931	SLC	SLC_CA	Hap7	I,II,III	26.05	-109.367	0.0266
BGV008108	SLC	SLC_CA	Hap7	I,II,III	-12.0373	-70.8468	0.0351
PI129088	SLC	SLC_CA	Hap7	IV	4.47295	-75.6727	0.067
BGV006899	SLC	SLC_ECU	Hap7	I,II,III	-2.54222	-78.1667	0.0222
BGV012625	SLC	SLC_ECU	Hap7	I,II,III	-13	-72.5333	0.0245
BGV007017	SLC	SLC_ECU	Hap7	I,II,III	-1.40444	-78.3008	0.0578
BGV006910	SLC	SLC_ECU	Hap7	I,II,III	-2.75167	-78.3047	0.0646
BGV007015	SLC	SLC_ECU	Hap7	I,II,III	-1.39833	-78.3839	0.0662
BGV007992	SLC	SLC_ECU	Hap7	I,II,III	-13	-72.5333	0.0762
BGV006865	SLC	SLC_ECU	Hap6	I,II,III	-1.80917	-77.8292	0.1471
BGV006859	SLC	SLC_ECU	Hap6	I,II,III	-1.72389	-77.8806	0.2014
BGV006230	SLC	SLC_ECU	Hap4	I,II,III	-3.06306	-78.4864	0.3602
BGV006225	SLC	SLC_ECU	Hap6	I,II,III	-3	-78	0.3782
BGV008058	SLC	SLC_ECU	Hap7	I,II,III	20.45	-90.0167	0.4502
BGV007023	SLC	SLC_ECU	Hap7	V	-2.38889	-78.1697	0.4796
BGV006231	SLC	SLC_ECU	Hap7	V	-2.48139	-78.1619	0.5104
BGV006777	SLC	SLC_ECU	Hap6	I,II,III	-1.03611	-77.6911	0.5807
BGV005912	SLC	SLC_ECU	Hap7	V	-3.83333	-78.75	0.6404
BGV006234	SLC	SLC_ECU	Hap7	V	-4.02694	-78.8828	0.6438
BGV006907	SLC	SLC_ECU	Hap2	I,II,III	-2.62056	-78.1986	0.7945
BGV006232	SLC	SLC_ECU	Hap6	I,II,III	-2.6125	-78.2225	0.8401
BGV006867	SLC	SLC_ECU	Hap2	I,II,III	-1.85056	-77.8225	0.8917
BGV006229	SLC	SLC_ECU	Hap2	I,II,III	-3.06306	-78.4864	0.9272
BGV006927	SLC	SLC_ECU	Hap7	V	-3.66611	-78.6103	0.956
BGV006806	SLC	SLC_ECU	Hap7	V	-1.12278	-77.8206	1.2169
BGV006904	SLC	SLC_ECU	Hap7	V	-2.61528	-78.1983	1.2694
BGV006906	SLC	SLC_ECU	Hap2	I,II,III	-4.03333	-78.8833	1.3883
BGV006896	SLC	SLC_ECU	Hap2	I,II,III	-2.45056	-78.1697	1.5027
PI129026	SLC	SLC_ECU	Hap2	V	-2.01679	-80.0605	2.3017
BGV006768	SLC	SLC_ECU	Hap2	IV	-1.035	-77.7858	3.2507
BGV006792	SLC	SLC_ECU	Hap2	IV	-1.06722	-77.7892	4.9462
BGV006901	SLC	SLC_ECU	Hap7	IV	-2.54222	-78.1667	5.2217
BGV006235	SLC	SLC_ECU	Hap2	V	-3.06306	-78.4864	5.9161
BGV006828	SLC	SLC_ECU	Hap2	V	-1.31833	-77.8889	6.5232
BGV006175	SLC	SLC_ECU	Hap2	I,II,III	-3.63083	-79.6797	6.5472
BGV012639	SLC	SLC_ECU	Hap2	IV	-2.73333	-79.9167	7.9332
BGV006779	SLC	SLC_ECU	Hap2	IV	-1.04667	-77.7953	8.4844
BGV006881	SLC	SLC_ECU	Hap2	IV	-2.30361	-78.1189	8.609
BGV006934	SLC	SLC_ECU	Hap2	V	-3.78833	-78.7514	8.617
BGV006753	SLC	SLC_ECU	Hap2	IV	-0.911667	-77.8072	9.6761
PI129033	SLC	SLC_ECU	Hap4	V	-2.01679	-80.0605	16.6072
BGV006931	SLC	SLC_ECU	Hap2	V	-3.67056	-78.6122	17.3158
BGV006852	SLC	SLC_ECU	Hap2	V	-1.70028	-77.8425	28.3877
BGV008221	SLC	SLC_MEX	Hap7	I,II,III	13.8167	-89.4	0.0154
BGV008067	SLC	SLC_MEX	Hap7	I,II,III	16.85	-99.9	0.018
BGV012614	SLC	SLC_MEX	Hap7	I,II,III	20.45	-97.3167	0.0191
BGV008223	SLC	SLC_MEX	Hap7	I,II,III	13.9167	-87.2	0.021
LA0767	SLC	SLC_MEX	Hap7	I,II,III	14.8333	-91.5167	0.0284
BGV007918	SLC	SLC_MEX	Hap6	I,II,III	21.25	-99.1167	0.0285
BGV007909	SLC	SLC_MEX	Hap7	I,II,III	21.1333	-98.4167	0.0379
BGV007920	SLC	SLC_MEX	Hap7	I,II,III	21.3333	-99.0333	0.0382
BGV007894	SLC	SLC_MEX	Hap7	IV	20.1667	-98.05	0.0387
BGV013134	SLC	SLC_MEX	Hap7	I,II,III	9.9	-83.6833	0.0405
BGV005895	SLC	SLC_MEX	Hap7	I,II,III	-4.03333	-78.8833	0.0468
BGV008219	SLC	SLC_MEX	Hap6	I,II,III	11.0667	-85.6333	0.0502
BGV007900	SLC	SLC_MEX	Hap7	I,II,III	20.1667	-98.05	0.0655
BGV007921	SLC	SLC_MEX	Hap7	I,II,III	21.2	-99.5333	0.0849
BGV007902	SLC	SLC_MEX	Hap7	I,II,III	20.1667	-98.05	0.1027
BGV007908	SLC	SLC_MEX	Hap7	I,II,III	21.05	-98.5	0.1101
BGV007910	SLC	SLC_MEX	Hap7	I,II,III	21.9	-99.15	0.1187
BGV008070	SLC	SLC_MEX	Hap7	I,II,III	22.2167	-97.85	0.1236
BGV007911	SLC	SLC_MEX	Hap7	I,II,III	21.9833	-98.9833	0.1901
BGV008051	SLC	SLC_MEX	Hap7	I,II,III	25.7413	-99.6737	0.5046
BGV008106	SLC	SLC_MEX	Hap7	IV	-14.2544	-69.2167	0.7872
CATIE/BGV008347	SLC	SLC_MEX	Hap7	IV	14.3	-88.1667	0.9743
BGV007901	SLC	SLC_MEX	Hap7	IV	20.1833	-98.05	2.7896
BGV007899	SLC	SLC_MEX	Hap7	IV	20.1667	-98.05	6.3128
BGV006825	SLC	SLC_PER	Hap7	I,II,III	-1.23778	-77.8803	0.0159
BGV007990	SLC	SLC_PER	Hap7	I,II,III	-13.55	-72.6167	0.0184
BGV014508	SLC	SLC_PER	Hap7	I,II,III	-6.315	-76.7011	0.0325
BGV008096	SLC	SLC_PER	Hap6	I,II,III	-6.18333	-76.8333	0.0341
BGV012640	SLC	SLC_PER	Hap7	I,II,III	-13.55	-72.6167	0.0362
BGV007981	SLC	SLC_PER	Hap5	I,II,III	-9.03333	-74.4833	0.0423
BGV013161	SLC	SLC_PER	Hap6	I,II,III	-6.21667	-76.85	0.0424
BGV015730	SLC	SLC_PER	Hap6	I,II,III	-6.1475	-76.8383	0.0494
BGV008061	SLC	SLC_PER	Hap6	I,II,III	19.0333	-96.2333	0.0828
BGV008225	SLC	SLC_PER	Hap6	I,II,III	12.0167	-84.65	0.0889
BGV008095	SLC	SLC_PER	Hap1	I,II,III	-6.13333	-77.0833	0.0891
BGV013945	SLC	SLC_PER	Hap6	I,II,III	-13.0667	-71.1667	0.1403
BGV008037	SLC	SLC_PER	Hap7	IV	-12.6167	73.7917	0.1879
BGV004584	SLC	SLC_PER	Hap7	IV	2.43018	-77.055	0.2635
BGV008041	SLC	SLC_PER	Hap7	IV	-13	-72.5333	0.2852
BGV008036	SLC	SLC_PER	Hap7	IV	-11.692	-75.2926	0.469
BGV008077	SLC	SLC_PER	Hap6	IV	-15.4564	-74.4458	0.7171
PI406890	SLC	SLC_PER	Hap6	I,II,III	13.9712	-86.6217	0.7957
BGV007989	SLC	SLC_PER	Hap7	IV	-13.6333	-72.9167	0.9198
BGV008100	SLC	SLC_PER	Hap6	IV	-5.9	-77.7833	0.9825
BGV008189	SLC	SLC_PER	Hap7	IV	-9.93387	-76.6808	1.4305
BGV008098	SLC	SLC_SM	Hap7	I,II,III	-6.35	-76.65	0.0097
BGV014522	SLC	SLC_SM	Hap6	I,II,III	-6.43778	-76.5806	0.0194
BGV008065	SLC	SLC_SM	Hap6	I,II,III	-6.5	-76.35	0.0328
BGV015726	SLC	SLC_SM	Hap6	I,II,III	-6.52611	-76.3011	0.033
BGV014518	SLC	SLC_SM	Hap6	IV	-6.44944	-76.4717	0.4074
LA2309	SLC	SLC_SM	Hap6	IV	-6.44917	-76.4728	0.4316
BGV015727	SLC	SLC_SM	Hap6	IV	-6.32444	-76.6831	0.8131
BGV014514	SLC	SLC_SM	Hap6	IV	-6.42028	-76.5175	0.9795
BGV015734	SLC	SLC_SM	Hap6	IV	-6.44917	-76.4728	1.2878
BGV014519	SLC	SLC_SM	Hap6	IV	-6.44944	-76.4717	1.5202
BGV014516	SLC	SLC_SM	Hap6	IV	-6.44917	-76.4728	3.4016
BGV014515	SLC	SLC_SM	Hap6	IV	-6.43361	-76.5075	4.7958
BGV007867	SLL	SLL	Hap7	I,II,III	20.8667	-89.7333	0.01
BGV007878	SLL	SLL	Hap7	I,II,III	20.3167	-90.0333	0.0101
BGV007863	SLL	SLL	Hap6	I,II,III	21.2167	-89.8	0.0111
BGV007854	SLL	SLL	Hap7	I,II,III	21.2833	-89.25	0.0134
BGV008224	SLL	SLL	Hap7	I,II,III	12.05	-85.45	0.0139
BGV007872	SLL	SLL	Hap7	I,II,III	20.3	-89.4167	0.014
BGV007862	SLL	SLL	Hap6	I,II,III	21.2167	-88.8	0.0143
BGV007860	SLL	SLL	Hap7	I,II,III	21.25	-89.0333	0.019
BGV007936	SLL	SLL	Hap7	I,II,III	20.9667	-89.6333	0.0201
BGV007864	SLL	SLL	Hap7	I,II,III	21.2167	-89.8	0.022
BGV007870	SLL	SLL	Hap6	IV	20.4833	-89.7	0.0522
BGV007857	SLL	SLL	Hap7	IV	21.0833	-89.6167	0.1039
BGV007865	SLL	SLL	Hap7	IV	21.2167	-89.8	0.2783
BGV007875	SLL	SLL	Hap7	IV	20.8	-89.4	0.3791
BGV007895	SLL	SLL	Hap7	IV	20.2667	-97.95	0.5315
BGV007871	SLL	SLL	Hap7	IV	20.4833	-89.7	0.6284
BGV007876	SLL	SLL	Hap7	IV	20.6833	-88.2167	0.8514
BGV007181	SP	SP_NECU	Hap2	I,II,III	0.0711111	-80.0569	0.2952
BGV007111	SP	SP_NECU	Hap4	I,II,III	0.995	-79.5611	0.4212
BGV007169	SP	SP_NECU	Hap2	I,II,III	0.0358333	-79.9506	0.4895
BGV007109	SP	SP_NECU	Hap4	I,II,III	0.989444	-79.5336	1.66
BGV006775	SP	SP_NECU	Hap2	I,II,III	-1.03611	-77.6911	2.9704
BGV007152	SP	SP_NECU	Hap4	I,II,III	-0.0844444	-79.6831	3.4829
BGV007194	SP	SP_NECU	Hap2	I,II,III	-0.125556	-80.2169	4.7019
BGV007158	SP	SP_NECU	Hap2	I,II,III	-0.0922222	-79.7606	5.3701
BGV007161	SP	SP_NECU	Hap2	I,II,III	0.00527778	-79.8833	7.4828
BGV007149	SP	SP_NECU	Hap2	I,II,III	-0.183889	-79.5208	8.2648
BGV006336	SP	SP_PER	Hap5	I,II,III	-5.32944	-79.9183	0.0278
BGV006478	SP	SP_PER	Hap5	I,II,III	-6.03472	-79.6769	0.0335
BGV006327	SP	SP_PER	Hap3	I,II,III	-4.89222	-80.3753	0.0347
BGV007198	SP	SP_PER	Hap3	I,II,III	-0.301111	-80.3292	0.0401
BGV015380	SP	SP_PER	Hap7	I,II,III	-5.60111	-78.78	0.0603
BGV006457	SP	SP_PER	Hap3	I,II,III	-5.17194	-80.1386	0.1094
BGV006454	SP	SP_PER	Hap8	I,II,III	-5.1475	-80.2703	0.2382
BGV015382	SP	SP_PER	Hap2	I,II,III	-5.88556	-78.1761	0.3727
BGV006353	SP	SP_PER	Hap5	I,II,III	-5.58917	-79.9703	0.4522
BGV006370	SP	SP_PER	Hap3	I,II,III	-4.85028	-80.8492	0.6011
BGV006347	SP	SP_PER	Hap5	I,II,III	-5.27833	-80.1058	0.8072
BGV006363	SP	SP_PER	Hap5	I,II,III	-5.995	-79.7175
BGV007151	SP	SP_SECU	Hap7	I,II,III	-0.125833	-79.5853	0.0094
BGV007366	SP	SP_SECU	Hap7	I,II,III	-3.32833	-79.6081	0.0183
BGV007339	SP	SP_SECU	Hap8	I,II,III	-3.32278	-79.8322	0.0608
BGV006208	SP	SP_SECU	Hap8	I,II,III	-3.30806	-79.3481	0.1223
